# Supplementary material for: Dynamics and Assembly Mechanisms of Bacterial Communities During Larval Development of Macrobrachium rosenbergii: A High-Frequency Sampling Study Based on 16S rRNA Absolute Quantification Sequencing
Source: Microorganisms. 2025 Aug 12;13(8):1881. doi: 10.3390/microorganisms13081881 (PMC12388580; doi:10.3390/microorganisms13081881)
Supplement: Supplementary file 1 [file microorganisms-13-01881-s001.zip]

Archive with 2 entries (2 files):
- microorganisms-3750231 Table S1.xltx
- microorganisms-3750231-supplementary.pdf
