# Supplementary material for: Dynamics and Assembly Mechanisms of Bacterial Communities During Larval Development of Macrobrachium rosenbergii: A High-Frequency Sampling Study Based on 16S rRNA Absolute Quantification Sequencing
Source: Microorganisms. 2025 Aug 12;13(8):1881. doi: 10.3390/microorganisms13081881 (PMC12388580; doi:10.3390/microorganisms13081881)
Supplement: Supplementary file 1 [file microorganisms-13-01881-s001.zip › microorganisms-3750231 Table S1.xltx]

## Sheet: Statistical data supporting fun
KEGG_id:description	Pathway_Hierarchy1		D<9
KEGG_id:description	Pathway_Hierarchy1		D11	D12	D13	D14	D15	D16	D21	D22	D23	D24	D25	D26	D31	D32	D33	D34	D35	D36	D41	D42	D43	D44	D45	D46	D51	D52	D53	D54	D55	D56	D61	D62	D63	D64	D65	D66	D71	D72	D73	D74	D75	D76	D81	D82	D83	D84	D85
ko04614:Renin-angiotensin system	Organismal Systems	Endocrine system	21345	30175	53315.2	68757.3	13060.8	21345	52835.3	0	29091.2	52835.3	0	29091.2	110507	0	18713.2	3988.56	8930.04	1959.08	11609.3	13201.4	8018.84	0	16136.3	0	0	0	233854	13657.3	0	12152.6	22941.1	12103	94291.6	9223.53	9446.03	22685.2	0	0	0	14408.6	0	19466.1	0	0	0	0	0
ko04621:NOD-like receptor signaling pathway	Organismal Systems	Immune system	997728	2.05093e+06	0	1.80692e+06	0	997728	0	1.772e+06	0	0	1.772e+06	0	0	333102	0	229051	0	0	0	0	0	794630	0	1.04212e+06	2.16521e+06	1.03666e+06	0	882358	0	2.67613e+06	0	1.18031e+06	1.38809e+06	0	0	0	1.21518e+06	0	1.87883e+06	0	2.4194e+06	0	0	5.69064e+06	0	0	5.69064e+06
ko04626:Plant-pathogen interaction	Organismal Systems	Environmental adaptation	4.46131e+06	9.13209e+06	7.25411e+06	9.05975e+06	6.82887e+06	4.46131e+06	6.34043e+06	8.02729e+06	6.63808e+06	6.34043e+06	8.02729e+06	6.63808e+06	2.54212e+06	1.51169e+06	4.57686e+06	1.13705e+06	1.32001e+06	1.48212e+06	5.93486e+06	1.05148e+07	7.57776e+06	3.55322e+06	5.7389e+06	4.65084e+06	1.00256e+07	4.1192e+06	5.37448e+06	4.02029e+06	9.51781e+06	1.2105e+07	8.01998e+06	5.42276e+06	6.43802e+06	5.31964e+06	5.56205e+06	4.72726e+06	5.84333e+06	1.27217e+07	9.28776e+06	9.8031e+06	1.12434e+07	8.42728e+06	5.40332e+06	2.53869e+07	8.91655e+06	5.40332e+06	2.53869e+07
ko04910:Insulin signaling pathway	Organismal Systems	Endocrine system	1.31664e+06	2.71367e+06	2.08207e+06	2.59813e+06	2.0249e+06	1.31664e+06	1.88009e+06	2.38064e+06	1.96817e+06	1.88009e+06	2.38064e+06	1.96817e+06	671660	435632	1.77475e+06	347101	383385	437983	1.75569e+06	2.89434e+06	2.2672e+06	1.0076e+06	1.53921e+06	1.29816e+06	3.14583e+06	1.27773e+06	1.60808e+06	1.1978e+06	2.83352e+06	3.65803e+06	2.43563e+06	1.677e+06	1.99175e+06	1.69016e+06	1.68752e+06	1.48806e+06	1.75127e+06	3.95019e+06	3.01578e+06	3.07669e+06	3.3916e+06	2.64115e+06	1.5185e+06	7.57554e+06	2.59507e+06	1.5185e+06	7.57554e+06
ko00010:Glycolysis / Gluconeogenesis	Metabolism	Carbohydrate metabolism	1.85439e+07	3.7742e+07	3.03927e+07	3.83929e+07	2.80513e+07	1.85439e+07	2.67413e+07	3.33386e+07	2.75127e+07	2.67413e+07	3.33386e+07	2.75127e+07	1.13536e+07	6.5764e+06	2.56254e+07	5.63346e+06	5.75906e+06	6.46801e+06	3.10906e+07	5.49913e+07	4.02867e+07	1.80389e+07	2.88212e+07	2.33017e+07	5.11493e+07	1.91146e+07	2.50791e+07	1.74972e+07	4.0091e+07	5.17145e+07	3.42398e+07	2.3903e+07	2.82711e+07	2.42124e+07	2.38313e+07	2.14277e+07	2.60139e+07	5.8403e+07	4.428e+07	4.38561e+07	4.83825e+07	3.83711e+07	2.45533e+07	1.04735e+08	39277919	2.45533e+07	1.04735e+08
ko00020:Citrate cycle (TCA cycle)	Metabolism	Carbohydrate metabolism	2.42932e+07	4.95928e+07	4.00297e+07	4.91177e+07	3.70202e+07	2.42932e+07	3.50276e+07	4.3839e+07	3.61792e+07	3.50276e+07	4.3839e+07	3.61792e+07	1.46171e+07	8.71188e+06	2.69875e+07	6.57451e+06	7.41459e+06	8.23619e+06	3.8313e+07	7.12423e+07	4.87849e+07	2.34866e+07	3.89827e+07	3.05147e+07	6.36133e+07	2.50621e+07	3.21015e+07	2.28148e+07	5.29314e+07	6.66495e+07	4.44056e+07	3.02558e+07	3.59419e+07	2.92419e+07	3.06771e+07	2.61012e+07	3.2278e+07	6.91702e+07	5.05137e+07	5.34151e+07	6.13202e+07	4.63181e+07	3.13345e+07	1.37689e+08	4.66423e+07	3.13345e+07	1.37689e+08
ko00030:Pentose phosphate pathway	Metabolism	Carbohydrate metabolism	2.02261e+07	4.13159e+07	3.27721e+07	4.1934e+07	3.07723e+07	2.02261e+07	2.94529e+07	3.67182e+07	3.03545e+07	2.94529e+07	3.67182e+07	3.03545e+07	1.21688e+07	7.29247e+06	2.88011e+07	6.3181e+06	6.37006e+06	7.17519e+06	3.56297e+07	6.4315e+07	4.67629e+07	2.08713e+07	3.38948e+07	2.72809e+07	5.66774e+07	2.11793e+07	2.7489e+07	1.94581e+07	4.44049e+07	5.71519e+07	3.7733e+07	2.62733e+07	3.09462e+07	2.681e+07	2.62442e+07	2.36511e+07	2.92234e+07	6.60812e+07	4.98473e+07	4.88796e+07	5.39166e+07	4.2732e+07	2.7417e+07	1.1493e+08	4.4975e+07	2.7417e+07	1.1493e+08
ko00040:Pentose and glucuronate interconversions	Metabolism	Carbohydrate metabolism	8.24797e+06	1.69673e+07	1.41031e+07	1.89715e+07	1.25023e+07	8.24797e+06	1.23005e+07	1.48987e+07	1.24138e+07	1.23005e+07	1.48987e+07	1.24138e+07	6.1563e+06	3.23257e+06	2.00393e+07	3.73934e+06	2.91729e+06	3.38085e+06	1.98661e+07	3.34428e+07	2.64551e+07	1.0256e+07	1.56819e+07	12976306	3.22787e+07	9.37118e+06	1.31664e+07	8.43674e+06	1.82215e+07	2.50825e+07	1.62932e+07	1.21961e+07	1.44836e+07	1.38787e+07	1.15346e+07	1.19655e+07	1.45085e+07	3.60324e+07	2.94328e+07	2.50114e+07	2.48529e+07	2.21751e+07	1.36096e+07	4.68976e+07	2.45305e+07	1.36096e+07	4.68976e+07
ko00051:Fructose and mannose metabolism	Metabolism	Carbohydrate metabolism	5.9075e+06	1.19425e+07	9.87727e+06	1.35527e+07	8.70007e+06	5.9075e+06	8.76715e+06	1.05745e+07	8.78481e+06	8.76715e+06	1.05745e+07	8.78481e+06	4.5767e+06	2.37495e+06	2.26307e+07	3.37321e+06	2.1105e+06	2.50015e+06	1.80165e+07	2.85903e+07	2.49258e+07	8.57927e+06	1.2419e+07	1.06369e+07	2.39321e+07	8.22101e+06	1.11076e+07	6.29248e+06	1.29888e+07	1.91256e+07	1.21147e+07	9.69634e+06	1.13691e+07	1.21512e+07	8.70122e+06	1.0242e+07	1.15182e+07	3.19084e+07	2.78529e+07	2.15398e+07	1.91253e+07	1.91467e+07	1.00868e+07	3.30581e+07	1.89554e+07	1.00868e+07	3.30581e+07
ko00052:Galactose metabolism	Metabolism	Carbohydrate metabolism	8.11933e+06	1.65305e+07	1.30025e+07	1.67222e+07	1.2266e+07	8.11933e+06	1.18873e+07	1.48172e+07	1.22963e+07	1.18873e+07	1.48172e+07	1.22963e+07	4.68389e+06	2.749e+06	1.5764e+07	2.85298e+06	2.53246e+06	2.9673e+06	1.43058e+07	2.30474e+07	1.91624e+07	7.45194e+06	1.09995e+07	9.59977e+06	2.4678e+07	8.19084e+06	1.11161e+07	7.72881e+06	1.7575e+07	2.36371e+07	1.53929e+07	1.11141e+07	1.3267e+07	1.22029e+07	1.08804e+07	1.05942e+07	1.25836e+07	3.07327e+07	2.46093e+07	2.22521e+07	2.28057e+07	1.9463e+07	1.13317e+07	4.60942e+07	2.01721e+07	1.13317e+07	4.60942e+07
ko00053:Ascorbate and aldarate metabolism	Metabolism	Carbohydrate metabolism	8.76397e+06	1.8019e+07	1.45987e+07	1.85924e+07	1.33797e+07	8.76397e+06	1.25557e+07	1.5714e+07	1.30313e+07	1.25557e+07	1.5714e+07	1.30313e+07	5.54365e+06	3.04914e+06	1.5776e+07	3.28147e+06	2.7878e+06	3.22333e+06	1.64948e+07	2.66973e+07	2.22914e+07	8.38054e+06	1.24692e+07	1.02994e+07	2.49589e+07	8.89868e+06	1.21865e+07	8.3381e+06	1.88727e+07	2.57277e+07	1.66645e+07	1.21452e+07	1.42111e+07	1.35525e+07	1.17901e+07	1.17142e+07	1.37693e+07	3.44021e+07	2.76905e+07	2.44905e+07	2.47631e+07	2.13026e+07	1.20079e+07	5.01627e+07	2.16798e+07	1.20079e+07	5.01627e+07
ko00500:Starch and sucrose metabolism	Metabolism	Carbohydrate metabolism	5.03766e+06	1.03215e+07	8.63905e+06	1.1828e+07	7.35246e+06	5.03766e+06	7.39983e+06	8.86664e+06	7.36723e+06	7.39983e+06	8.86664e+06	7.36723e+06	4.09584e+06	1.95355e+06	1.7616e+07	3.10969e+06	1.81567e+06	2.23134e+06	1.54583e+07	2.27872e+07	2.19297e+07	6.86689e+06	8.95287e+06	8.32513e+06	2.25842e+07	6.77167e+06	9.8608e+06	5.2703e+06	1.06455e+07	1.6411e+07	1.03859e+07	8.55307e+06	1.04408e+07	1.12141e+07	7.51289e+06	9.46849e+06	1.042e+07	3.02006e+07	2.67166e+07	1.98976e+07	1.69184e+07	1.77379e+07	9.01e+06	2.82555e+07	2.14146e+07	9.01e+06	2.82555e+07
ko00520:Amino sugar and nucleotide sugar metabolism	Metabolism	Carbohydrate metabolism	9.06948e+06	1.84352e+07	1.50922e+07	1.94728e+07	1.35346e+07	9.06948e+06	1.30964e+07	1.62006e+07	1.34116e+07	1.30964e+07	1.62006e+07	1.34116e+07	6.33934e+06	3.48385e+06	1.90211e+07	3.80326e+06	3.02205e+06	3.51165e+06	2.16317e+07	3.7286e+07	2.89903e+07	1.15969e+07	1.80424e+07	1.47871e+07	3.023e+07	1.0991e+07	1.45889e+07	9.18817e+06	1.98851e+07	2.69515e+07	1.75106e+07	1.29325e+07	1.54041e+07	1.43208e+07	1.23189e+07	1.24422e+07	1.49913e+07	3.67515e+07	2.95818e+07	2.58264e+07	2.60905e+07	2.29556e+07	1.4091e+07	5.10501e+07	2.45807e+07	1.4091e+07	5.10501e+07
ko00562:Inositol phosphate metabolism	Metabolism	Carbohydrate metabolism	5.80723e+06	1.19158e+07	9.88553e+06	1.41573e+07	8.84181e+06	5.80723e+06	8.6202e+06	1.04492e+07	8.65964e+06	8.6202e+06	1.04492e+07	8.65964e+06	4.1655e+06	2.17293e+06	7.72875e+06	1.50858e+06	1.93064e+06	2.03636e+06	8.21904e+06	1.57263e+07	1.00143e+07	5.38525e+06	9.00946e+06	7.11802e+06	1.9571e+07	5.33371e+06	7.13998e+06	5.48285e+06	1.26168e+07	1.55649e+07	1.05455e+07	7.10411e+06	8.50489e+06	6.54438e+06	7.30255e+06	5.99478e+06	7.54713e+06	1.50164e+07	1.0464e+07	1.17354e+07	1.42616e+07	1.03276e+07	8.02004e+06	3.27474e+07	1.32347e+07	8.02004e+06	3.27474e+07
ko00620:Pyruvate metabolism	Metabolism	Carbohydrate metabolism	2.69879e+07	5.50899e+07	4.44409e+07	5.61077e+07	4.11226e+07	2.69879e+07	3.88238e+07	4.85771e+07	40116479	3.88238e+07	4.85771e+07	40116479	1.63178e+07	9.44684e+06	2.87381e+07	6.86268e+06	8.23442e+06	9.06131e+06	3.78492e+07	7.05193e+07	4.7515e+07	2.37559e+07	3.94657e+07	3.12768e+07	6.85179e+07	2.5771e+07	3.35101e+07	2.47606e+07	5.80677e+07	7.27311e+07	4.86601e+07	3.28494e+07	3.9015e+07	3.13472e+07	3.36064e+07	2.81397e+07	3.49049e+07	7.36693e+07	5.28785e+07	5.72395e+07	6.69701e+07	4.9501e+07	3.38877e+07	1.52841e+08	4.96117e+07	3.38877e+07	1.52841e+08
ko00630:Glyoxylate and dicarboxylate metabolism	Metabolism	Carbohydrate metabolism	2.68257e+07	5.48174e+07	4.38383e+07	5.43102e+07	4.11085e+07	2.68257e+07	3.83664e+07	4.82895e+07	3.991e+07	3.83664e+07	4.82895e+07	3.991e+07	1.57129e+07	9.16018e+06	2.74188e+07	6.00413e+06	7.93827e+06	8.68861e+06	3.15898e+07	5.93061e+07	3.92651e+07	2.05208e+07	3.4492e+07	2.71808e+07	6.27109e+07	2.40486e+07	3.09351e+07	2.37406e+07	5.71115e+07	7.08538e+07	4.74629e+07	3.14589e+07	3.72852e+07	2.95303e+07	3.27089e+07	2.64805e+07	3.29739e+07	6.84124e+07	4.82545e+07	5.44685e+07	6.4905e+07	4.63761e+07	3.14469e+07	1.52196e+08	4.52069e+07	3.14469e+07	1.52196e+08
ko00640:Propanoate metabolism	Metabolism	Carbohydrate metabolism	2.38352e+07	4.86044e+07	3.92078e+07	4.8775e+07	3.63648e+07	2.38352e+07	3.4194e+07	4.29194e+07	3.5463e+07	3.4194e+07	4.29194e+07	3.5463e+07	1.50959e+07	8.41173e+06	2.32757e+07	5.79613e+06	7.25508e+06	7.94267e+06	3.30826e+07	6.33456e+07	4.09755e+07	2.12055e+07	3.60499e+07	2.80327e+07	6.10072e+07	2.27187e+07	2.92227e+07	2.18445e+07	5.14523e+07	6.37475e+07	4.27271e+07	2.85245e+07	3.37928e+07	2.64032e+07	2.94315e+07	2.38918e+07	3.03645e+07	6.13944e+07	4.25693e+07	4.83863e+07	5.84706e+07	4.19487e+07	3.00899e+07	135037250	4.23142e+07	3.00899e+07	135037250
ko00650:Butanoate metabolism	Metabolism	Carbohydrate metabolism	2.1274e+07	4.34065e+07	3.56669e+07	4.49046e+07	3.22906e+07	2.1274e+07	3.06667e+07	3.81075e+07	31461114	3.06667e+07	3.81075e+07	31461114	1.35747e+07	7.51017e+06	2.37913e+07	5.70425e+06	6.58724e+06	7.21883e+06	3.05349e+07	5.62266e+07	3.87313e+07	1.87808e+07	3.10009e+07	2.46046e+07	5.82567e+07	2.0373e+07	2.69304e+07	1.94451e+07	4.54223e+07	5.72553e+07	3.8274e+07	2.60973e+07	3.12129e+07	2.54291e+07	2.64882e+07	2.28232e+07	2.79997e+07	6.04733e+07	4.41139e+07	4.62466e+07	5.31418e+07	4.00958e+07	2.73414e+07	1.20183e+08	4.04391e+07	2.73414e+07	1.20183e+08
ko00660:C5-Branched dibasic acid metabolism	Metabolism	Carbohydrate metabolism	3.14135e+07	6.43914e+07	5.3917e+07	6.47753e+07	4.76026e+07	3.14135e+07	4.48797e+07	5.57612e+07	4.60873e+07	4.48797e+07	5.57612e+07	4.60873e+07	2.02053e+07	1.13027e+07	3.71244e+07	9.52932e+06	9.90424e+06	1.10583e+07	5.14996e+07	9.14273e+07	6.68629e+07	3.00466e+07	4.79494e+07	3.89111e+07	8.59872e+07	3.13472e+07	4.20189e+07	2.91246e+07	6.68186e+07	8.60092e+07	5.6948e+07	3.9662e+07	4.72488e+07	4.00512e+07	3.96476e+07	3.57539e+07	4.34635e+07	9.74877e+07	7.3253e+07	7.26823e+07	8.05796e+07	6.33601e+07	4.19718e+07	1.77847e+08	6.4741e+07	4.19718e+07	1.77847e+08
ko00061:Fatty acid biosynthesis	Metabolism	Lipid metabolism	3.44326e+07	7.06119e+07	5.75413e+07	7.10344e+07	5.25156e+07	3.44326e+07	4.94762e+07	6.18552e+07	5.11849e+07	4.94762e+07	6.18552e+07	5.11849e+07	2.24381e+07	1.23196e+07	2.97318e+07	8.90795e+06	1.05147e+07	1.16071e+07	5.04487e+07	9.42158e+07	6.38603e+07	31649383	5.25198e+07	4.15941e+07	9.18222e+07	3.47937e+07	4.47702e+07	3.1789e+07	7.42061e+07	9.29277e+07	6.22272e+07	4.20176e+07	4.97925e+07	4.00607e+07	4.28355e+07	3.60468e+07	4.49364e+07	9.44807e+07	6.72841e+07	7.30828e+07	8.57806e+07	6.35772e+07	4.40441e+07	194979833	6.84987e+07	4.40441e+07	194979833
ko00071:Fatty acid metabolism	Metabolism	Lipid metabolism	2.72326e+07	5.55964e+07	4.46613e+07	5.50541e+07	4.15987e+07	2.72326e+07	3.89026e+07	4.88931e+07	4.03674e+07	3.89026e+07	4.88931e+07	4.03674e+07	1.70109e+07	9.15609e+06	1.90266e+07	5.98026e+06	8.07297e+06	8.84352e+06	3.14978e+07	5.96845e+07	3.8604e+07	2.05469e+07	3.47481e+07	2.71875e+07	6.41152e+07	2.35548e+07	3.10311e+07	2.4081e+07	5.78238e+07	7.1455e+07	4.79942e+07	3.16838e+07	3.77428e+07	2.90985e+07	3.30875e+07	2.64544e+07	3.34291e+07	6.73909e+07	4.5999e+07	5.36832e+07	6.55307e+07	4.60569e+07	3.27363e+07	1.5435e+08	4.55871e+07	3.27363e+07	1.5435e+08
ko00100:Steroid biosynthesis	Metabolism	Lipid metabolism	12737.2	38927.4	43553.6	38921.8	9832.12	12737.2	63273.2	19088.6	19896.4	63273.2	19088.6	19896.4	13597.8	4436.56	3909.12	1990.62	4177.84	2987.52	7122.47	8699.31	6243.47	11050.8	9465.15	13380.2	568981	31207.6	68383.1	14270.8	13558.7	4982.62	15414.7	9449.09	32278	9908.94	8369.08	26244.5	7529.78	11941.4	18329.8	23669.8	12337.8	17524.3	71408.2	49945.4	147227	71408.2	49945.4
ko00120:Primary bile acid biosynthesis	Metabolism	Lipid metabolism	131092	227623	342995	192704	87395.6	131092	90279.7	57784.8	64453	90279.7	57784.8	64453	234629	42936.8	390724	31230.5	38964.6	32877.5	59580.3	65930	49429.5	70382.2	64272	159023	1.08182e+06	94853.3	334440	53612.7	59651.3	35486.3	85595.1	72962.1	241861	67074.6	46581.3	87083.3	55183.4	81507	100194	75434.4	73230	101997	273417	341906	640353	273417	341906
ko00121:Secondary bile acid biosynthesis	Metabolism	Lipid metabolism	607896	1.06558e+06	1.17137e+06	532611	267432	607896	244047	207532	261732	244047	207532	261732	794807	125808	3.26633e+06	90267.3	129805	70644.5	135611	97819.4	110030	200234	148801	941690	660618	225499	491093	272515	232180	122989	209539	141185	497005	183672	126238	212439	77414.5	126423	204327	183975	198330	372749	1.10875e+06	1.03782e+06	1.05163e+06	1.10875e+06	1.03782e+06
ko00140:Steroid hormone biosynthesis	Metabolism	Lipid metabolism	32147.1	80148	67532.6	329851	27287	32147.1	48362.1	43279.7	59363.1	48362.1	43279.7	59363.1	196803	21863.4	18073	18436	18569.9	12163.5	176991	269297	213341	152199	142830	121169	1.7131e+06	97187.5	262059	54592.4	56262.8	61636.3	78786.8	57208.6	78152.8	57734.7	40914.7	82812.7	57984.4	83399	100284	108041	75874.2	129068	338106	134629	578539	338106	134629
ko00561:Glycerolipid metabolism	Metabolism	Lipid metabolism	7.51194e+06	15355531	1.25387e+07	1.64215e+07	1.13659e+07	7.51194e+06	1.08041e+07	1.34702e+07	1.11214e+07	1.08041e+07	1.34702e+07	1.11214e+07	5.08666e+06	2.6719e+06	1.50176e+07	2.29153e+06	2.39783e+06	2.63937e+06	1.21563e+07	2.13319e+07	1.53256e+07	7.08447e+06	1.13384e+07	9.2436e+06	2.12325e+07	7.48828e+06	9.97518e+06	7.0683e+06	1.61235e+07	2.0764e+07	1.38083e+07	9.64197e+06	1.1355e+07	9.74087e+06	9.61103e+06	8.5902e+06	1.04122e+07	2.30096e+07	17645430	1.75355e+07	1.93836e+07	1.5331e+07	1.00119e+07	4.24291e+07	1.62177e+07	1.00119e+07	4.24291e+07
ko00564:Glycerophospholipid metabolism	Metabolism	Lipid metabolism	1.00622e+07	2.05104e+07	1.67521e+07	2.09904e+07	1.51923e+07	1.00622e+07	1.4279e+07	1.78843e+07	1.47785e+07	1.4279e+07	1.78843e+07	1.47785e+07	7.00815e+06	3.53801e+06	16157051	2.99619e+06	3.09838e+06	3.47394e+06	1.57176e+07	2.72894e+07	2.01599e+07	9.04325e+06	1.43276e+07	11702375	2.77067e+07	9.97174e+06	1.33885e+07	9.2359e+06	2.12682e+07	2.7497e+07	1.81752e+07	1.2638e+07	1.49937e+07	1.28755e+07	1.26531e+07	1.13501e+07	1.38049e+07	3.10479e+07	2.36965e+07	2.34422e+07	2.57904e+07	2.03994e+07	1.30975e+07	5.6711e+07	2.17572e+07	1.30975e+07	5.6711e+07
ko00591:Linoleic acid metabolism	Metabolism	Lipid metabolism	4.27691e+06	8.87335e+06	7.09359e+06	1.05335e+07	6.5799e+06	4.27691e+06	6.64157e+06	8.09164e+06	6.75663e+06	6.64157e+06	8.09164e+06	6.75663e+06	3.13989e+06	1.68134e+06	2.14148e+06	1.01859e+06	1.44422e+06	1.46541e+06	6.5744e+06	1.32844e+07	7.96688e+06	4.69661e+06	7.96289e+06	6.35889e+06	1.5006e+07	4.83153e+06	5.79563e+06	4.29242e+06	9.79726e+06	1.17859e+07	8.23452e+06	5.48629e+06	6.66587e+06	4.7304e+06	5.56581e+06	4.47532e+06	5.41118e+06	9.95248e+06	6.51175e+06	8.15934e+06	1.0467e+07	7.1975e+06	6.04981e+06	2.44647e+07	7.87865e+06	6.04981e+06	2.44647e+07
ko00600:Sphingolipid metabolism	Metabolism	Lipid metabolism	113450	266054	259722	943999	74434.4	113450	203863	118049	175469	203863	118049	175469	474218	56571.2	1.97385e+06	313062	94562.5	130527	1.51706e+06	1.83749e+06	2.25345e+06	611049	470884	727521	6.04534e+06	532785	961470	235577	202985	684432	439308	557006	834756	979685	340789	835902	749640	2.72574e+06	2.76366e+06	1.64902e+06	913711	1.56068e+06	949403	444948	2.62242e+06	949403	444948
ko01040:Biosynthesis of unsaturated fatty acids	Metabolism	Lipid metabolism	1.5677e+07	3.20212e+07	2.58804e+07	3.17418e+07	2.39746e+07	1.5677e+07	2.2447e+07	2.81727e+07	2.32886e+07	2.2447e+07	2.81727e+07	2.32886e+07	1.02463e+07	5.31017e+06	1.25849e+07	3.55965e+06	4.62469e+06	5.10118e+06	1.85572e+07	3.38911e+07	2.31265e+07	1.18315e+07	1.94203e+07	1.54875e+07	3.86813e+07	1.41063e+07	1.86587e+07	1.39096e+07	3.32756e+07	4.14624e+07	2.78183e+07	1.85101e+07	2.21391e+07	1.73748e+07	1.91819e+07	15691191	1.94423e+07	4.02824e+07	2.82941e+07	3.19539e+07	3.80822e+07	2.74076e+07	1.8945e+07	8.89287e+07	2.93717e+07	1.8945e+07	8.89287e+07
ko00130:Ubiquinone and other terpenoid-quinone biosynthesis	Metabolism	Metabolism of cofactors and vitamins	1.32405e+07	2.71229e+07	2.19787e+07	2.63426e+07	2.01632e+07	1.32405e+07	1.86376e+07	2.34945e+07	1.94238e+07	1.86376e+07	2.34945e+07	1.94238e+07	8.05691e+06	4.75951e+06	1.94758e+07	4.29296e+06	4.06814e+06	4.63684e+06	2.40932e+07	4.22047e+07	3.17524e+07	1.33741e+07	2.13693e+07	1.69015e+07	3.41749e+07	1.43954e+07	1.82737e+07	1.2483e+07	2.85092e+07	3.74209e+07	2.44285e+07	1.7239e+07	2.02557e+07	1.79412e+07	1.70538e+07	1.5666e+07	1.89599e+07	4.39482e+07	3.38969e+07	3.26125e+07	3.50509e+07	2.83323e+07	1.72108e+07	7.51979e+07	2.80855e+07	1.72108e+07	7.51979e+07
ko00253:Tetracycline biosynthesis	Metabolism	Metabolism of terpenoids and polyketides	1.17302e+07	0	0	2.4091e+07	0	1.17302e+07	1.67479e+07	0	0	1.67479e+07	0	0	7.2134e+06	0	0	3.2526e+06	3.63018e+06	0	1.94333e+07	3.63403e+07	2.47863e+07	0	1.99486e+07	1.56048e+07	3.25803e+07	1.27226e+07	1.6337e+07	1.10691e+07	0	0	0	0	0	0	0	1.25305e+07	1.56001e+07	3.3006e+07	0	0	0	0	0	0	2.3488e+07	0	0
ko00190:Oxidative phosphorylation	Metabolism	Energy metabolism	1.27048e+07	2.59264e+07	2.08219e+07	2.53567e+07	1.93731e+07	1.27048e+07	1.81964e+07	2.2846e+07	1.8896e+07	1.81964e+07	2.2846e+07	1.8896e+07	7.61313e+06	4.49578e+06	1.21807e+07	3.26896e+06	3.84321e+06	4.26361e+06	1.86688e+07	3.509e+07	2.36116e+07	1.15618e+07	1.94078e+07	1.52437e+07	3.15963e+07	1.2504e+07	1.59828e+07	1.16875e+07	2.7427e+07	3.43968e+07	2.28705e+07	1.54063e+07	1.82614e+07	1.46667e+07	1.58001e+07	1.31339e+07	1.65669e+07	3.467e+07	2.46043e+07	2.68752e+07	3.16909e+07	2.32684e+07	1.57933e+07	7.20044e+07	2.34141e+07	1.57933e+07	7.20044e+07
ko00195:Photosynthesis	Metabolism	Energy metabolism	6.7073e+06	1.36261e+07	1.11076e+07	1.37621e+07	0	6.7073e+06	9.69382e+06	1.19963e+07	9.91984e+06	9.69382e+06	1.19963e+07	9.91984e+06	4.18507e+06	2.47256e+06	7.18428e+06	1.89653e+06	2.12587e+06	2.31679e+06	1.145e+07	2.15133e+07	1.4618e+07	7.12009e+06	1.17647e+07	9.41086e+06	1.90686e+07	7.32199e+06	9.37536e+06	6.38487e+06	1.45414e+07	1.82921e+07	1.22281e+07	8.37338e+06	9.96726e+06	8.04532e+06	8.42763e+06	7.2388e+06	8.98511e+06	1.89248e+07	1.36653e+07	1.45031e+07	1.68258e+07	1.27534e+07	8.9546e+06	0	1.33818e+07	8.9546e+06	0
ko00680:Methane metabolism	Metabolism	Energy metabolism	7.20279e+06	1.4702e+07	1.20587e+07	1.49793e+07	1.09137e+07	7.20279e+06	1.03627e+07	1.28479e+07	1.06331e+07	1.03627e+07	1.28479e+07	1.06331e+07	4.62347e+06	2.55481e+06	1.08308e+07	2.17622e+06	2.25542e+06	2.5117e+06	1.15196e+07	2.01145e+07	1.48504e+07	6.68604e+06	1.05501e+07	8.68863e+06	1.83355e+07	7.22454e+06	9.42631e+06	6.66861e+06	1.5309e+07	1.97816e+07	1.31414e+07	9.17409e+06	1.0818e+07	9.31932e+06	9.14221e+06	8.26269e+06	9.91162e+06	2.23064e+07	1.70233e+07	1.68173e+07	1.84971e+07	1.46588e+07	9.41374e+06	4.06787e+07	1.45013e+07	9.41374e+06	4.06787e+07
ko00710:Carbon fixation in photosynthetic organisms	Metabolism	Energy metabolism	1.93251e+07	3.94685e+07	3.23905e+07	4.15747e+07	2.92153e+07	1.93251e+07	2.803e+07	3.45086e+07	2.86791e+07	2.803e+07	3.45086e+07	2.86791e+07	1.24942e+07	7.41766e+06	2.63977e+07	6.37726e+06	6.33687e+06	6.99357e+06	38304144	7.14078e+07	4.97555e+07	2.28821e+07	3.77313e+07	2.99006e+07	5.79997e+07	2.22948e+07	2.84037e+07	1.90431e+07	4.25673e+07	5.46102e+07	3.62496e+07	2.5463e+07	2.9926e+07	2.56439e+07	2.5063e+07	2.27464e+07	2.79627e+07	6.2202e+07	4.67332e+07	4.59849e+07	5.09882e+07	4.06047e+07	2.74159e+07	1.08995e+08	4.21135e+07	2.74159e+07	1.08995e+08
ko00720:Carbon fixation pathways in prokaryotes	Metabolism	Energy metabolism	2.40322e+07	4.89967e+07	3.96696e+07	4.9554e+07	3.65622e+07	2.40322e+07	3.46612e+07	4.32347e+07	3.5789e+07	3.46612e+07	4.32347e+07	3.5789e+07	1.47846e+07	8.69071e+06	2.59776e+07	6.37891e+06	7.40791e+06	8.09551e+06	3.72754e+07	7.02777e+07	4.7132e+07	2.33482e+07	3.90349e+07	3.05766e+07	6.33391e+07	2.4924e+07	3.17241e+07	2.24522e+07	5.21351e+07	6.5309e+07	4.36773e+07	2.96278e+07	3.52542e+07	2.84049e+07	3.0081e+07	2.54386e+07	3.1444e+07	6.6638e+07	4.82102e+07	5.16973e+07	5.99489e+07	4.48254e+07	3.08857e+07	1.35891e+08	4.49468e+07	3.08857e+07	1.35891e+08
ko00910:Nitrogen metabolism	Metabolism	Energy metabolism	1.3222e+07	2.70851e+07	2.17497e+07	2.73336e+07	2.01371e+07	1.3222e+07	1.85458e+07	2.34688e+07	1.94132e+07	1.85458e+07	2.34688e+07	1.94132e+07	8.73627e+06	4.62408e+06	2.14838e+07	3.82625e+06	4.0288e+06	4.52186e+06	2.01537e+07	3.54349e+07	2.56597e+07	1.16015e+07	1.8694e+07	1.50791e+07	3.43111e+07	1.27959e+07	1.66798e+07	1.21028e+07	2.81496e+07	3.62908e+07	2.39326e+07	1.65584e+07	1.95083e+07	1.67113e+07	1.66727e+07	1.46677e+07	1.80164e+07	4.00723e+07	3.03776e+07	3.05461e+07	3.39264e+07	2.64169e+07	1.69189e+07	7.50057e+07	2.72744e+07	1.69189e+07	7.50057e+07
ko00920:Sulfur metabolism	Metabolism	Energy metabolism	1.96792e+07	4.03008e+07	3.23472e+07	3.9359e+07	3.00458e+07	1.96792e+07	2.79395e+07	3.52328e+07	2.91372e+07	2.79395e+07	3.52328e+07	2.91372e+07	1.1445e+07	6.90044e+06	2.47151e+07	5.5879e+06	5.95635e+06	6.7048e+06	3.07401e+07	5.49676e+07	3.94642e+07	1.7982e+07	2.92204e+07	2.32162e+07	4.89853e+07	1.97645e+07	2.56501e+07	1.81839e+07	4.23168e+07	5.42945e+07	3.57949e+07	2.4608e+07	2.92247e+07	2.45657e+07	2.48493e+07	2.16699e+07	2.67144e+07	5.8884e+07	4.39652e+07	4.49058e+07	5.04545e+07	3.88404e+07	2.48951e+07	1.11828e+08	3.91032e+07	2.48951e+07	1.11828e+08
ko00230:Purine metabolism	Metabolism	Nucleotide metabolism	1.32322e+07	2.6971e+07	2.19721e+07	2.74473e+07	2.00077e+07	1.32322e+07	1.89828e+07	2.36904e+07	1.95853e+07	1.89828e+07	2.36904e+07	1.95853e+07	8.42666e+06	4.81884e+06	1.63907e+07	3.90227e+06	4.15208e+06	4.61362e+06	2.22656e+07	4.07053e+07	2.85508e+07	1.33753e+07	2.18107e+07	1.75248e+07	3.6372e+07	1.38158e+07	1.78401e+07	1.25075e+07	2.85614e+07	3.63876e+07	2.4202e+07	1.67227e+07	1.98762e+07	1.64877e+07	1.6769e+07	1.47219e+07	1.82002e+07	3.95674e+07	2.92522e+07	2.98898e+07	3.38806e+07	2.62067e+07	1.77236e+07	7.46967e+07	2.78569e+07	1.77236e+07	7.46967e+07
ko00240:Pyrimidine metabolism	Metabolism	Nucleotide metabolism	1.4293e+07	2.90576e+07	2.37054e+07	2.94894e+07	2.15118e+07	1.4293e+07	2.05504e+07	2.55698e+07	2.11475e+07	2.05504e+07	2.55698e+07	2.11475e+07	9.09776e+06	5.3354e+06	1.83708e+07	4.38913e+06	4.51753e+06	5.01077e+06	2.61836e+07	4.80839e+07	3.3748e+07	1.57499e+07	2.56761e+07	2.05929e+07	4.12927e+07	1.61038e+07	2.0585e+07	1.37998e+07	3.11229e+07	3.97213e+07	2.64432e+07	1.84046e+07	2.17808e+07	1.81611e+07	1.82784e+07	1.62211e+07	1.9901e+07	4.33253e+07	3.22562e+07	3.27186e+07	3.68142e+07	2.88537e+07	1.94745e+07	8.04296e+07	3.03284e+07	1.94745e+07	8.04296e+07
ko00250:Alanine, aspartate and glutamate metabolism	Metabolism	Amino acid metabolism	2.08902e+07	4.26524e+07	3.5053e+07	4.49706e+07	3.15197e+07	2.08902e+07	3.01048e+07	3.72735e+07	3.08476e+07	3.01048e+07	3.72735e+07	3.08476e+07	1.44091e+07	7.81122e+06	2.65501e+07	6.29427e+06	6.70949e+06	7.39237e+06	3.69813e+07	6.91372e+07	4.70528e+07	2.2678e+07	3.7541e+07	2.98811e+07	6.25007e+07	2.23939e+07	2.90651e+07	2.01319e+07	4.55149e+07	5.75622e+07	3.84708e+07	2.65895e+07	3.16315e+07	2.59245e+07	2.66096e+07	2.3232e+07	2.90064e+07	6.22797e+07	4.59597e+07	4.69422e+07	5.35093e+07	4.12709e+07	2.90814e+07	1.17731e+08	4.5274e+07	2.90814e+07	1.17731e+08
ko00260:Glycine, serine and threonine metabolism	Metabolism	Amino acid metabolism	1.74917e+07	3.58075e+07	3.0066e+07	39328342	2.64873e+07	1.74917e+07	2.57117e+07	3.13746e+07	2.59348e+07	2.57117e+07	3.13746e+07	2.59348e+07	1.32047e+07	6.77093e+06	2.34339e+07	5.51873e+06	5.77768e+06	6.19671e+06	3.21632e+07	5.94073e+07	4.14423e+07	1.93748e+07	3.1925e+07	2.52318e+07	5.54872e+07	1.95949e+07	2.52742e+07	1.69128e+07	3.80242e+07	4.84915e+07	3.24455e+07	2.27328e+07	2.69022e+07	2.27037e+07	2.24562e+07	2.02461e+07	2.43771e+07	5.41273e+07	4.09416e+07	4.06535e+07	4.49966e+07	3.57309e+07	2.44728e+07	9.8711e+07	3.8224e+07	2.44728e+07	9.8711e+07
ko00270:Cysteine and methionine metabolism	Metabolism	Amino acid metabolism	1.84824e+07	3.7855e+07	3.07166e+07	3.71247e+07	2.80601e+07	1.84824e+07	2.63992e+07	3.30799e+07	2.73699e+07	2.63992e+07	3.30799e+07	2.73699e+07	1.09265e+07	6.73533e+06	2.40793e+07	5.60636e+06	5.74887e+06	6.47862e+06	3.25756e+07	5.95315e+07	4.21405e+07	1.92414e+07	3.15612e+07	2.51107e+07	4.86193e+07	1.97962e+07	2.53151e+07	1.75617e+07	4.01239e+07	5.13818e+07	3.39761e+07	2.355e+07	2.7833e+07	2.36135e+07	2.3549e+07	2.09022e+07	2.58525e+07	5.74462e+07	4.31178e+07	4.30812e+07	4.80162e+07	3.76102e+07	2.46455e+07	1.04726e+08	3.80363e+07	2.46455e+07	1.04726e+08
ko00280:Valine, leucine and isoleucine degradation	Metabolism	Amino acid metabolism	2.89861e+07	5.90925e+07	4.78856e+07	5.95782e+07	4.42188e+07	2.89861e+07	4.1674e+07	5.20731e+07	4.30829e+07	4.1674e+07	5.20731e+07	4.30829e+07	1.89478e+07	1.03828e+07	1.82489e+07	6.51112e+06	8.86081e+06	9.56505e+06	3.84782e+07	7.71083e+07	4.70027e+07	2.60557e+07	4.52754e+07	3.46628e+07	7.31112e+07	2.74566e+07	3.51515e+07	2.65301e+07	6.26825e+07	7.6277e+07	5.16605e+07	3.40212e+07	4.0431e+07	3.01204e+07	3.53747e+07	2.77734e+07	3.57124e+07	6.86774e+07	4.51271e+07	5.50725e+07	6.94003e+07	4.78645e+07	3.66939e+07	1.63855e+08	4.83262e+07	3.66939e+07	1.63855e+08
ko00290:Valine, leucine and isoleucine biosynthesis	Metabolism	Amino acid metabolism	3.64679e+07	7.45686e+07	6.16736e+07	7.56975e+07	5.5286e+07	3.64679e+07	5.2442e+07	6.5042e+07	5.38479e+07	5.2442e+07	6.5042e+07	5.38479e+07	2.3237e+07	1.32092e+07	3.89837e+07	1.04098e+07	1.14446e+07	1.262e+07	5.87079e+07	1.07542e+08	7.52647e+07	3.56814e+07	5.81876e+07	4.66772e+07	9.97094e+07	3.71906e+07	48894610	3.39934e+07	7.82696e+07	9.92756e+07	6.60948e+07	4.54273e+07	5.39513e+07	4.43857e+07	4.57701e+07	3.98817e+07	4.89808e+07	1.05793e+08	7.74873e+07	8.04015e+07	9.1907e+07	7.0125e+07	4.80052e+07	2.06305e+08	7.20427e+07	4.80052e+07	2.06305e+08
ko00300:Lysine biosynthesis	Metabolism	Amino acid metabolism	2.3709e+07	4.84004e+07	3.9018e+07	4.81367e+07	3.6016e+07	2.3709e+07	3.40305e+07	4.26583e+07	3.52595e+07	3.40305e+07	4.26583e+07	3.52595e+07	1.40502e+07	8.43034e+06	2.40945e+07	6.20386e+06	7.26556e+06	8.02816e+06	3.57694e+07	6.68074e+07	4.51993e+07	2.23648e+07	3.7079e+07	2.95858e+07	6.24733e+07	2.37083e+07	3.05699e+07	2.20865e+07	5.12964e+07	6.4321e+07	4.29455e+07	2.90591e+07	3.45592e+07	2.76514e+07	2.96581e+07	2.48805e+07	3.11448e+07	6.51313e+07	4.64202e+07	5.0392e+07	5.92366e+07	4.39256e+07	3.03068e+07	1.34108e+08	4.52578e+07	3.03068e+07	1.34108e+08
ko00310:Lysine degradation	Metabolism	Amino acid metabolism	1.27551e+07	2.60228e+07	2.13832e+07	2.73947e+07	1.94018e+07	1.27551e+07	1.84542e+07	2.28992e+07	1.89022e+07	1.84542e+07	2.28992e+07	1.89022e+07	8.46534e+06	4.55602e+06	9.13218e+06	3.36712e+06	4.02092e+06	4.37665e+06	1.88069e+07	3.57432e+07	2.36222e+07	1.18355e+07	1.98766e+07	1.55066e+07	3.47186e+07	1.21032e+07	1.59973e+07	1.18288e+07	2.7493e+07	3.43477e+07	2.30801e+07	1.56224e+07	1.85964e+07	1.47168e+07	1.5935e+07	1.33545e+07	1.68032e+07	3.48217e+07	2.44255e+07	2.66735e+07	3.17546e+07	2.32326e+07	1.69129e+07	7.20711e+07	2.40094e+07	1.69129e+07	7.20711e+07
ko00330:Arginine and proline metabolism	Metabolism	Amino acid metabolism	1.20278e+07	2.46206e+07	2.06523e+07	2.73609e+07	1.81889e+07	1.20278e+07	1.7497e+07	2.14527e+07	1.77776e+07	1.7497e+07	2.14527e+07	1.77776e+07	9.34813e+06	4.63884e+06	1.64862e+07	3.9666e+06	4.0199e+06	4.39928e+06	2.29698e+07	4.25587e+07	2.94207e+07	1.37313e+07	2.25963e+07	1.7952e+07	3.83331e+07	1.29289e+07	1.68456e+07	1.17686e+07	2.62489e+07	3.35436e+07	2.23863e+07	1.57145e+07	1.85302e+07	1.55945e+07	1.55391e+07	1.39827e+07	1.73255e+07	3.78014e+07	2.81768e+07	2.79243e+07	3.14254e+07	2.4698e+07	1.7449e+07	6.78788e+07	2.8132e+07	1.7449e+07	6.78788e+07
ko00340:Histidine metabolism	Metabolism	Amino acid metabolism	2.35977e+07	4.83716e+07	3.96787e+07	4.94849e+07	3.60203e+07	2.35977e+07	3.3842e+07	4.22595e+07	3.49934e+07	3.3842e+07	4.22595e+07	3.49934e+07	1.45065e+07	8.59662e+06	2.05368e+07	6.2015e+06	7.34988e+06	8.0616e+06	3.70996e+07	7.07656e+07	4.68416e+07	2.3592e+07	3.97348e+07	3.10581e+07	6.22165e+07	2.41529e+07	3.0735e+07	2.23131e+07	5.1533e+07	6.41717e+07	4.31069e+07	2.91816e+07	3.43884e+07	2.72658e+07	2.96733e+07	2.47251e+07	3.09968e+07	6.35588e+07	4.46711e+07	4.93507e+07	5.87267e+07	4.31195e+07	3.07935e+07	1.33944e+08	4.46726e+07	3.07935e+07	1.33944e+08
ko00350:Tyrosine metabolism	Metabolism	Amino acid metabolism	1.26561e+07	2.59285e+07	2.08911e+07	2.63525e+07	1.9336e+07	1.26561e+07	1.79532e+07	2.26463e+07	1.87322e+07	1.79532e+07	2.26463e+07	1.87322e+07	7.80744e+06	4.47279e+06	1.04523e+07	3.5795e+06	3.90712e+06	4.40488e+06	2.0069e+07	3.73398e+07	2.58361e+07	1.20042e+07	2.00497e+07	1.56189e+07	3.279e+07	1.21366e+07	1.55233e+07	1.1844e+07	2.75037e+07	3.49137e+07	2.31238e+07	1.57854e+07	1.86149e+07	1.53866e+07	1.6059e+07	1.3769e+07	1.75006e+07	3.78904e+07	2.71363e+07	2.82412e+07	3.26855e+07	2.46475e+07	1.67649e+07	7.20479e+07	2.50475e+07	1.67649e+07	7.20479e+07
ko00360:Phenylalanine metabolism	Metabolism	Amino acid metabolism	1.78794e+07	3.66092e+07	2.9174e+07	3.60218e+07	2.74608e+07	1.78794e+07	2.55752e+07	3.22815e+07	2.66965e+07	2.55752e+07	3.22815e+07	2.66965e+07	9.9438e+06	6.13035e+06	1.61886e+07	4.07269e+06	5.30902e+06	5.8725e+06	2.25957e+07	4.33401e+07	2.75763e+07	1.46267e+07	2.50542e+07	1.94151e+07	4.17045e+07	1.6099e+07	2.05564e+07	1.61743e+07	3.86507e+07	4.77451e+07	3.19743e+07	2.11469e+07	2.51293e+07	1.93626e+07	2.20314e+07	1.75054e+07	2.24393e+07	4.48675e+07	3.06659e+07	3.57734e+07	4.37512e+07	3.07828e+07	2.17154e+07	101779057	2.99113e+07	2.17154e+07	101779057
ko00380:Tryptophan metabolism	Metabolism	Amino acid metabolism	1.45682e+07	2.97215e+07	2.45288e+07	3.0525e+07	2.21344e+07	1.45682e+07	2.09382e+07	2.6017e+07	2.14971e+07	2.09382e+07	2.6017e+07	2.14971e+07	9.54388e+06	5.25921e+06	1.07884e+07	3.71992e+06	4.54991e+06	4.97256e+06	2.17215e+07	4.225e+07	2.70174e+07	1.39881e+07	2.38985e+07	1.83969e+07	3.83152e+07	1.40053e+07	1.81674e+07	1.35588e+07	3.1496e+07	3.88999e+07	2.6231e+07	1.7594e+07	2.10101e+07	1.61594e+07	1.80416e+07	14771051	1.89153e+07	3.80017e+07	2.60355e+07	2.94793e+07	3.58287e+07	2.58026e+07	1.93686e+07	8.23232e+07	2.68805e+07	1.93686e+07	8.23232e+07
ko00400:Phenylalanine, tyrosine and tryptophan biosynthesis	Metabolism	Amino acid metabolism	1.94024e+07	3.98162e+07	3.20057e+07	3.93107e+07	2.96652e+07	1.94024e+07	2.79801e+07	3.5119e+07	2.90275e+07	2.79801e+07	3.5119e+07	2.90275e+07	1.17739e+07	6.9977e+06	1.96769e+07	5.19742e+06	5.95952e+06	6.59608e+06	3.07106e+07	5.73121e+07	3.91164e+07	1.90739e+07	3.16893e+07	2.50841e+07	5.09382e+07	2.02339e+07	2.5845e+07	1.83105e+07	4.24437e+07	5.33055e+07	3.55654e+07	2.41442e+07	2.86566e+07	2.30472e+07	2.45185e+07	2.07377e+07	2.57546e+07	5.42119e+07	3.88718e+07	4.19094e+07	4.89375e+07	3.64702e+07	2.4784e+07	1.10516e+08	3.73571e+07	2.4784e+07	1.10516e+08
ko00281:Geraniol degradation	Metabolism	Amino acid metabolism	2.63993e+07	5.39155e+07	4.36888e+07	5.2747e+07	4.02571e+07	2.63993e+07	3.74617e+07	4.69223e+07	3.88989e+07	3.74617e+07	4.69223e+07	3.88989e+07	1.84201e+07	9.10844e+06	1.79042e+07	6.016e+06	7.86223e+06	8.66217e+06	3.18122e+07	6.06795e+07	3.92926e+07	2.04159e+07	3.4769e+07	2.69619e+07	6.51904e+07	2.30614e+07	2.99562e+07	2.32888e+07	5.56591e+07	6.88715e+07	4.61897e+07	3.04802e+07	3.63335e+07	2.82254e+07	3.18201e+07	2.56219e+07	3.2808e+07	6.66076e+07	4.54797e+07	5.22981e+07	6.3639e+07	4.50351e+07	3.24457e+07	1.4983e+08	4.56791e+07	3.24457e+07	1.4983e+08
ko00312:beta-Lactam resistance	Metabolism	Amino acid metabolism	54949.6	179028	356831	188007	61811.6	54949.6	77655.1	77919.3	60662.5	77655.1	77919.3	60662.5	1.07767e+06	52644.1	260827	20304.2	45303	32153.5	30155.4	27382	40882.2	49126	40420	202298	868177	93627.7	513678	74062.9	59426	36579.1	48227.7	28273.3	163675	37633	30932.6	30228.8	21280.5	45633.6	44584.6	37195	52346.3	78188	229831	481033	734922	229831	481033
ko00471:D-Glutamine and D-glutamate metabolism	Metabolism	Amino acid metabolism	2.64732e+07	5.38095e+07	4.31929e+07	5.36427e+07	3.99706e+07	2.64732e+07	3.81841e+07	4.77735e+07	3.95008e+07	3.81841e+07	4.77735e+07	3.95008e+07	1.62899e+07	9.51704e+06	2.97524e+07	7.02923e+06	8.0514e+06	8.83078e+06	4.1324e+07	7.62184e+07	5.27119e+07	2.57786e+07	4.21466e+07	3.40769e+07	7.1009e+07	2.85766e+07	3.71261e+07	2.48511e+07	5.73625e+07	7.21688e+07	4.82756e+07	3.29152e+07	3.93491e+07	3.14798e+07	3.32424e+07	2.83682e+07	3.44713e+07	7.28847e+07	5.29197e+07	5.69021e+07	6.58811e+07	4.96636e+07	3.39623e+07	1.49098e+08	5.07438e+07	3.39623e+07	1.49098e+08
ko00472:D-Arginine and D-ornithine metabolism	Metabolism	Amino acid metabolism	2.54497e+07	5.18758e+07	4.09995e+07	5.07559e+07	3.93676e+07	2.54497e+07	3.6295e+07	4.61515e+07	3.81862e+07	3.6295e+07	4.61515e+07	3.81862e+07	1.09441e+07	8.00748e+06	9.28179e+06	3723318	7.12456e+06	7.62432e+06	1.6391e+07	3.18742e+07	1.81184e+07	1.2938e+07	2.21258e+07	1.7747e+07	4.914e+07	1.9084e+07	23953660	2.11667e+07	5.34431e+07	64385741	4.37408e+07	2.77315e+07	3.25168e+07	2.36881e+07	2.99685e+07	2.18536e+07	2.71315e+07	5.02565e+07	3.13133e+07	4.37343e+07	57356478	3.62907e+07	2.53689e+07	1.44505e+08	3.14316e+07	2.53689e+07	1.44505e+08
ko00473:D-Alanine metabolism	Metabolism	Amino acid metabolism	2.63751e+07	5.36985e+07	4.33675e+07	5.31406e+07	4.00584e+07	2.63751e+07	3.76879e+07	4.73812e+07	3.92099e+07	3.76879e+07	4.73812e+07	3.92099e+07	1.56753e+07	9.25027e+06	3.8128e+07	7.4882e+06	8.07481e+06	9.06908e+06	4.07328e+07	7.19027e+07	5.20883e+07	2.40989e+07	3.84237e+07	3.12754e+07	6.59363e+07	2.66528e+07	3.46803e+07	2.45379e+07	5.67438e+07	7.26684e+07	4.82967e+07	3.33597e+07	3.93381e+07	3.323e+07	3.35271e+07	2.94525e+07	3.57346e+07	7.85702e+07	5.92403e+07	6.04143e+07	6.75636e+07	5.26103e+07	3.39542e+07	149228528	5.19618e+07	3.39542e+07	149228528
ko00410:beta-Alanine metabolism	Metabolism	Metabolism of other amino acids	3.82842e+06	7.76662e+06	6.82871e+06	7.09612e+06	5.56105e+06	3.82842e+06	5.01273e+06	6.17805e+06	5.06816e+06	5.01273e+06	6.17805e+06	5.06816e+06	4.52357e+06	1.38615e+06	5.39773e+06	825025	1.13106e+06	1.15207e+06	3.40205e+06	5.50615e+06	4.19841e+06	2.10742e+06	3.1254e+06	2.62963e+06	1.20184e+07	3.09239e+06	4.45615e+06	2.87395e+06	6.94317e+06	8.6436e+06	5.83793e+06	3.91645e+06	4.99364e+06	3.82468e+06	4.03837e+06	3.54174e+06	4.00547e+06	8.69645e+06	6.48513e+06	7.00859e+06	7.92794e+06	6.03075e+06	4.50895e+06	2.10652e+07	9.59162e+06	4.50895e+06	2.10652e+07
ko00430:Taurine and hypotaurine metabolism	Metabolism	Metabolism of other amino acids	7.27593e+06	1.47617e+07	1.14463e+07	1.38437e+07	1.1154e+07	7.27593e+06	1.03202e+07	1.32762e+07	1.09643e+07	1.03202e+07	1.32762e+07	1.09643e+07	3.42605e+06	2.30468e+06	1.81744e+07	1.78377e+06	2.0582e+06	2.35364e+06	8.35704e+06	1.40397e+07	1.00898e+07	4.76905e+06	7.7212e+06	6.26814e+06	1.47227e+07	6.11535e+06	8.28275e+06	6.36042e+06	1.55044e+07	1.97896e+07	1.30095e+07	8.77661e+06	1.03988e+07	8.74067e+06	9.07069e+06	7.59848e+06	9.43475e+06	2.04813e+07	1.55267e+07	1.63515e+07	1.84502e+07	1.38932e+07	8.50826e+06	4.12745e+07	1.23049e+07	8.50826e+06	4.12745e+07
ko00440:Phosphonate and phosphinate metabolism	Metabolism	Metabolism of other amino acids	180276	308001	798050	617672	164073	180276	184319	161600	155517	184319	161600	155517	605565	135173	7.85516e+06	425777	132704	177587	2.049e+06	3.0073e+06	2.41608e+06	778581	1.14968e+06	967941	3.62174e+06	526621	1.07348e+06	272582	259697	747631	392955	527012	703097	980104	319063	689945	873249	2.69509e+06	3.05422e+06	1.85063e+06	1.05355e+06	1.73971e+06	1.1196e+06	766548	2.5676e+06	1.1196e+06	766548
ko00450:Selenocompound metabolism	Metabolism	Metabolism of other amino acids	9.65703e+06	1.96081e+07	1.60255e+07	1.93449e+07	1.4496e+07	9.65703e+06	1.37246e+07	1.70687e+07	1.40949e+07	1.37246e+07	1.70687e+07	1.40949e+07	6.23973e+06	3.41406e+06	1.50821e+07	3.09654e+06	2.98041e+06	3.36741e+06	1.62728e+07	2.77718e+07	2.14471e+07	8.93102e+06	1.38843e+07	1.12715e+07	2.85457e+07	9.83093e+06	1.30892e+07	8.86378e+06	2.03092e+07	2.66762e+07	1.74986e+07	1.23647e+07	1.48839e+07	1.30375e+07	1.22493e+07	1.14633e+07	1.37039e+07	3.21133e+07	2.49827e+07	2.37194e+07	2.52319e+07	2.06503e+07	1.28198e+07	5.42444e+07	2.1853e+07	1.28198e+07	5.42444e+07
ko00460:Cyanoamino acid metabolism	Metabolism	Metabolism of other amino acids	170399	338342	885810	1.07025e+06	192502	170399	408727	223094	214927	408727	223094	214927	996866	252757	1.0452e+06	267796	194608	178860	1.76643e+06	3.80743e+06	2.18756e+06	1.08246e+06	1.92809e+06	1.44434e+06	7.22542e+06	508838	713996	307794	362318	416949	309009	301843	371412	327142	220268	343410	621801	1.20834e+06	864290	558669	617603	697558	1.36831e+06	772115	2.20796e+06	1.36831e+06	772115
ko00480:Glutathione metabolism	Metabolism	Metabolism of other amino acids	1.79507e+07	3.67327e+07	2.92666e+07	3.89851e+07	2.75045e+07	1.79507e+07	2.60989e+07	3.26801e+07	2.69599e+07	2.60989e+07	3.26801e+07	2.69599e+07	1.10167e+07	6.07396e+06	1.11902e+07	3.86619e+06	5.44489e+06	5.8475e+06	2.00125e+07	3.80827e+07	2.40392e+07	1.34713e+07	2.26859e+07	1.80404e+07	4.88091e+07	1.53001e+07	2.01386e+07	1.60842e+07	3.85571e+07	4.74046e+07	3.20701e+07	2.11581e+07	2.51985e+07	1.92012e+07	2.21106e+07	1.75785e+07	2.19312e+07	4.34962e+07	2.93998e+07	3.48681e+07	4.31615e+07	2.99356e+07	2.17347e+07	1.0177e+08	3.12405e+07	2.17347e+07	1.0177e+08
ko00510:N-Glycan biosynthesis	Metabolism	Glycan biosynthesis and metabolism	6.33269e+06	1.28953e+07	1.09397e+07	1.31666e+07	9.54487e+06	6.33269e+06	8.93281e+06	1.10775e+07	9.20679e+06	8.93281e+06	1.10775e+07	9.20679e+06	4.22996e+06	2.27059e+06	5.27488e+06	1.6132e+06	1.95841e+06	2.16551e+06	8.97791e+06	1.76412e+07	1.10728e+07	5.75335e+06	9.96033e+06	7.66233e+06	2.01545e+07	5.76497e+06	7.59375e+06	5.71241e+06	1.33322e+07	1.64199e+07	1.10313e+07	7.34214e+06	8.867e+06	6.76989e+06	7.60926e+06	6.19609e+06	8.15553e+06	1.64326e+07	1.1156e+07	1.26016e+07	1.53648e+07	1.11015e+07	8.69545e+06	3.56205e+07	1.25131e+07	8.69545e+06	3.56205e+07
ko00511:Other glycan degradation	Metabolism	Glycan biosynthesis and metabolism	2.5692e+06	5.18096e+06	5.01149e+06	8.08297e+06	3.90509e+06	2.5692e+06	4.35795e+06	4.78301e+06	4.05125e+06	4.35795e+06	4.78301e+06	4.05125e+06	2.55596e+06	991689	1.09782e+07	1.21049e+06	1.08788e+06	1.07654e+06	4.97802e+06	7.27707e+06	6.28134e+06	2.56487e+06	3.35235e+06	3.26259e+06	9.73504e+06	2.79513e+06	3.64921e+06	2.55615e+06	5.42249e+06	7.53555e+06	5.20732e+06	4.05307e+06	4.5708e+06	4.66283e+06	3.67833e+06	4.02964e+06	4.06978e+06	1.02094e+07	9.20017e+06	7.62641e+06	7.15894e+06	6.68731e+06	4.28798e+06	14104644	6.40531e+06	4.28798e+06	14104644
ko00531:Glycosaminoglycan degradation	Metabolism	Glycan biosynthesis and metabolism	1.27306e+07	2.60501e+07	2.04107e+07	2.39572e+07	1.96387e+07	1.27306e+07	1.81212e+07	2.30816e+07	1.91267e+07	1.81212e+07	2.30816e+07	1.91267e+07	6.55692e+06	4.22042e+06	1.52749e+07	2.83735e+06	3.62125e+06	4.12228e+06	1.50344e+07	2.77484e+07	1.83977e+07	9.32991e+06	1.583e+07	1.22506e+07	2.65187e+07	1.14482e+07	1.45662e+07	1.13498e+07	2.74326e+07	3.42346e+07	2.27996e+07	1.51089e+07	1.77748e+07	1.41823e+07	1.57359e+07	12586583	1.60894e+07	3.30183e+07	2.32847e+07	2.65057e+07	3.16167e+07	2.26527e+07	1.5069e+07	7.28352e+07	2.0823e+07	1.5069e+07	7.28352e+07
ko00540:Lipopolysaccharide biosynthesis	Metabolism	Glycan biosynthesis and metabolism	1.17068e+07	2.39501e+07	1.94303e+07	2.44036e+07	1.78658e+07	1.17068e+07	1.63563e+07	2.07126e+07	1.71609e+07	1.63563e+07	2.07126e+07	1.71609e+07	7.78274e+06	4.27309e+06	4.55125e+06	2.60547e+06	3.55343e+06	3.85984e+06	1.65643e+07	3.4374e+07	2.00199e+07	1.13844e+07	2.0386e+07	1.53069e+07	2.47005e+07	1.09629e+07	1.34089e+07	1.09121e+07	2.55857e+07	3.07849e+07	2.08798e+07	1.36199e+07	1.59578e+07	1.15766e+07	1.42731e+07	1.08264e+07	1.43028e+07	2.64796e+07	1.64621e+07	2.12379e+07	2.77506e+07	1.86324e+07	1.4757e+07	6.65472e+07	1.8711e+07	1.4757e+07	6.65472e+07
ko00550:Peptidoglycan biosynthesis	Metabolism	Glycan biosynthesis and metabolism	1.08795e+07	2.22335e+07	1.72365e+07	2.22669e+07	1.68297e+07	1.08795e+07	1.58403e+07	2.01338e+07	1.65544e+07	1.58403e+07	2.01338e+07	1.65544e+07	6.4932e+06	3.46387e+06	1.10257e+07	2.35373e+06	3.14042e+06	3.45888e+06	1.0281e+07	1.71588e+07	1.28543e+07	6.28007e+06	9.76626e+06	8.12074e+06	2.51956e+07	8.95412e+06	1.15853e+07	9.33283e+06	2.30126e+07	2.91007e+07	1.94366e+07	1.29759e+07	1.51458e+07	1.25983e+07	1.34883e+07	1.12414e+07	1.33857e+07	2.88524e+07	2.09561e+07	2.29963e+07	2.67591e+07	1.93611e+07	1.21529e+07	6.21217e+07	1.87841e+07	1.21529e+07	6.21217e+07
ko00361:Chlorocyclohexane and chlorobenzene degradation	Metabolism	Xenobiotics biodegradation and metabolism	45285.8	99292.8	154183	195222	40351.1	45285.8	94597.3	58286.9	60647.4	94597.3	58286.9	60647.4	157190	95991.3	101290	199049	68315	89243.9	1.63975e+06	3.19911e+06	2.21562e+06	897378	1.51301e+06	1.14167e+06	1.33986e+06	474778	574770	238817	268095	443995	271008	296508	393714	386367	194294	338600	503476	1.30676e+06	1.08427e+06	681226	545198	723369	631611	214018	967853	631611	214018
ko00362:Benzoate degradation	Metabolism	Xenobiotics biodegradation and metabolism	279411	860814	839253	1.9077e+06	180448	279411	450965	336748	503950	450965	336748	503950	1.4684e+06	587833	8.71382e+06	1.4379e+06	374754	528531	1.02921e+07	1.80118e+07	1.4596e+07	5.18337e+06	7.76279e+06	6.48786e+06	1.85177e+07	4.02884e+06	4.80914e+06	1.37405e+06	1.42669e+06	3.19022e+06	1.82762e+06	2.2245e+06	3.48511e+06	3.54734e+06	1.33111e+06	2.9315e+06	3.26357e+06	1.03003e+07	9.96835e+06	6.10702e+06	3.78281e+06	5.97365e+06	3.96717e+06	1.37474e+06	1.0076e+07	3.96717e+06	1.37474e+06
ko00363:Bisphenol degradation	Metabolism	Xenobiotics biodegradation and metabolism	66729	265135	212225	876403	50190.7	66729	146989	100428	163049	146989	100428	163049	568784	245269	282157	480496	132822	195502	3.8573e+06	7.22401e+06	5.46607e+06	2.04416e+06	3.28538e+06	2.55757e+06	7.24729e+06	1.5092e+06	1.77924e+06	527350	554965	1.084e+06	623691	721949	1.15793e+06	1.04379e+06	451072	923922	1.15727e+06	3.33706e+06	2.89419e+06	1.79671e+06	1.28079e+06	1.84485e+06	1.58725e+06	416135	3.22565e+06	1.58725e+06	416135
ko00364:Fluorobenzoate degradation	Metabolism	Xenobiotics biodegradation and metabolism	2.75114e+07	5.64233e+07	4.4616e+07	5.31107e+07	4.23121e+07	2.75114e+07	3.84987e+07	4.92399e+07	4.08213e+07	3.84987e+07	4.92399e+07	4.08213e+07	1.45528e+07	9.26004e+06	2.63747e+07	6.54903e+06	7.90098e+06	8.84985e+06	3.54966e+07	6.39414e+07	4.53122e+07	2.15772e+07	3.53275e+07	2.80539e+07	5.78621e+07	2.6397e+07	3.22999e+07	2.4521e+07	5.86994e+07	7.42873e+07	4.92505e+07	3.3077e+07	3.85139e+07	3.18262e+07	3.39874e+07	2.82854e+07	3.46027e+07	7.39784e+07	5.32115e+07	5.83937e+07	6.7872e+07	4.97715e+07	3.10188e+07	1.56845e+08	4.67032e+07	3.10188e+07	1.56845e+08
ko00621:Dioxin degradation	Metabolism	Xenobiotics biodegradation and metabolism	1.16135e+07	2.37108e+07	1.99592e+07	2.41118e+07	17516672	1.16135e+07	1.65005e+07	2.0346e+07	1.69007e+07	1.65005e+07	2.0346e+07	1.69007e+07	9.93191e+06	4.11718e+06	9.01785e+06	3.11501e+06	3.6507e+06	4.03008e+06	1.6387e+07	3.08713e+07	2.07004e+07	1.0034e+07	1.68253e+07	1.2995e+07	3.39918e+07	1.0111e+07	1.43396e+07	1.0338e+07	2.42541e+07	3.04324e+07	2.02684e+07	1.36307e+07	1.66006e+07	1.31867e+07	1.40515e+07	1.18927e+07	1.5498e+07	3.27567e+07	2.30559e+07	2.45174e+07	2.88842e+07	2.1421e+07	1.61361e+07	6.55347e+07	2.46125e+07	1.61361e+07	6.55347e+07
ko00622:Xylene degradation	Metabolism	Xenobiotics biodegradation and metabolism	0	0	0	4.75157e+07	0	0	0	0	3.49412e+07	0	0	3.49412e+07	1.43618e+07	7.68561e+06	0	5.02132e+06	0	0	0	0	0	0	2.63866e+07	0	5.43463e+07	1.90073e+07	2.56837e+07	2.0403e+07	4.96874e+07	0	4.12712e+07	0	3.2567e+07	0	0	0	0	5.9556e+07	0	0	5.69864e+07	0	27408452	0	4.21847e+07	27408452	0
ko00623:Toluene degradation	Metabolism	Xenobiotics biodegradation and metabolism	7.75711e+06	1.57628e+07	1.36675e+07	1.91964e+07	1.14056e+07	7.75711e+06	1.20279e+07	1.40807e+07	1.16465e+07	1.20279e+07	1.40807e+07	1.16465e+07	6.46379e+06	3.45143e+06	1.75785e+07	3.70628e+06	2.95482e+06	3.23395e+06	2.3083e+07	4.17509e+07	3.04682e+07	1.32253e+07	2.09067e+07	1.71877e+07	3.28069e+07	1.14735e+07	1.47515e+07	8.70739e+06	1.76415e+07	2.35333e+07	1.57337e+07	1.18966e+07	1.42257e+07	1.27326e+07	1.09542e+07	1.13389e+07	1.34109e+07	3.15494e+07	2.5439e+07	2.20727e+07	2.25179e+07	2.02572e+07	1.41512e+07	4.30497e+07	2.42374e+07	1.41512e+07	4.30497e+07
ko00624:Polycyclic aromatic hydrocarbon degradation	Metabolism	Xenobiotics biodegradation and metabolism	7.69357e+06	1.57937e+07	1.24815e+07	1.54223e+07	1.18434e+07	7.69357e+06	0	0	0	0	0	0	4.16904e+06	2.69944e+06	6.22309e+06	1.89442e+06	2.32621e+06	2.5848e+06	1.11538e+07	0	1.3968e+07	7.11896e+06	1.208e+07	9.43898e+06	1.82061e+07	7.55522e+06	9.47033e+06	0	1.69551e+07	0	0	9.42052e+06	1.10654e+07	0	9.70598e+06	7.88869e+06	0	2.04403e+07	1.41359e+07	1.60029e+07	1.93184e+07	1.38561e+07	9.56242e+06	4.3958e+07	0	9.56242e+06	4.3958e+07
ko00625:Chloroalkane and chloroalkene degradation	Metabolism	Xenobiotics biodegradation and metabolism	3.5677e+06	7.27912e+06	5.54978e+06	6.8892e+06	5.52567e+06	3.5677e+06	5.19283e+06	6.65887e+06	5.47388e+06	5.19283e+06	6.65887e+06	5.47388e+06	2.36762e+06	1.13799e+06	1.4593e+06	548263	1.01063e+06	1.09344e+06	2.77975e+06	5.22248e+06	3.10919e+06	2.17833e+06	3.53769e+06	2.81863e+06	7.50479e+06	2.87856e+06	3.78115e+06	3.14351e+06	7.75879e+06	9.31935e+06	6.45132e+06	4.13747e+06	4.97791e+06	3.51823e+06	4.39227e+06	3.30728e+06	4.04056e+06	7.41341e+06	4.71195e+06	6.48217e+06	8.40563e+06	5.53662e+06	3.92824e+06	2.0391e+07	5.10596e+06	3.92824e+06	2.0391e+07
ko00627:Aminobenzoate degradation	Metabolism	Xenobiotics biodegradation and metabolism	2.07619e+07	4.27148e+07	3.46219e+07	4.56865e+07	3.15302e+07	2.07619e+07	3.01935e+07	3.71994e+07	3.08395e+07	3.01935e+07	3.71994e+07	3.08395e+07	1.33389e+07	7.61315e+06	2.00609e+07	5.25993e+06	6.46523e+06	6.93967e+06	3.00687e+07	5.56073e+07	3.76331e+07	1.94215e+07	3.16134e+07	2.56726e+07	6.4383e+07	2.17802e+07	2.77176e+07	1.92398e+07	4.45722e+07	5.55411e+07	3.75772e+07	2.54724e+07	3.03961e+07	2.38128e+07	2.57551e+07	2.17111e+07	2.60942e+07	5.34887e+07	3.83504e+07	4.26829e+07	5.03851e+07	3.72129e+07	2.64433e+07	1.17174e+08	4.44292e+07	2.64433e+07	1.17174e+08
ko00633:Nitrotoluene degradation	Metabolism	Xenobiotics biodegradation and metabolism	2.39965e+06	0	0	0	0	2.39965e+06	0	0	0	0	0	0	1.42768e+06	771853	0	0	0	768950	0	4.19039e+06	0	1.66574e+06	0	0	7.02912e+06	2.11521e+06	2.95364e+06	0	0	0	0	0	0	0	0	0	0	0	0	0	0	0	2.81212e+06	0	0	2.81212e+06	0
ko00642:Ethylbenzene degradation	Metabolism	Xenobiotics biodegradation and metabolism	16227.7	46856.3	67365.4	18132.9	13327.9	16227.7	28360.2	19001.6	26589.2	28360.2	19001.6	26589.2	29301.1	5253.3	12642.4	1891.7	3326.32	3141.36	6797.07	11684.3	4745.15	10355.4	9236.17	12057.2	201502	20104.7	24503.4	11625	13691.2	7485.9	20263.2	10476.1	40496.8	9632.4	6794.73	18791.4	10794.1	16864.6	18821.2	20461.6	17092.5	34319.6	72689	38918.4	173355	72689	38918.4
ko00643:Styrene degradation	Metabolism	Xenobiotics biodegradation and metabolism	1378.21	3278.57	2419.07	29793	749.143	1378.21	3252	2710	1248.93	3252	2710	1248.93	250.286	752.929	7287.57	415.714	327.643	335.857	483.143	2371.9	0	258.286	320.571	1030.86	6585.96	2783.68	788	2619.14	551	277.714	1462	1020.43	34888.9	0	757.571	2035.57	1609.48	1785.57	675.19	512.857	1269.86	5666.71	14893.5	5189	15423.4	14893.5	5189
ko00791:Atrazine degradation	Metabolism	Xenobiotics biodegradation and metabolism	2.29209e+07	4.67848e+07	3.82099e+07	4.87367e+07	3.46508e+07	2.29209e+07	3.32542e+07	4.11633e+07	3.40448e+07	3.32542e+07	4.11633e+07	3.40448e+07	1.57261e+07	8.68951e+06	2.63154e+07	6.82649e+06	7.37118e+06	8.03347e+06	4.10091e+07	7.69188e+07	5.24805e+07	2.53084e+07	4.17742e+07	3.3296e+07	6.71166e+07	2.56204e+07	3.2743e+07	2.2165e+07	5.01245e+07	6.33321e+07	4.24448e+07	2.93339e+07	3.48002e+07	2.85177e+07	2.92536e+07	2.5627e+07	3.13606e+07	6.72372e+07	4.93569e+07	5.10914e+07	5.83758e+07	4.49586e+07	3.14404e+07	1.2928e+08	4.77456e+07	3.14404e+07	1.2928e+08
ko00930:Caprolactam degradation	Metabolism	Xenobiotics biodegradation and metabolism	2.63178e+07	5.37969e+07	4.37494e+07	5.36467e+07	4.01627e+07	2.63178e+07	3.79703e+07	4.73099e+07	3.91397e+07	3.79703e+07	4.73099e+07	3.91397e+07	1.61801e+07	9.65893e+06	2.59457e+07	7.34901e+06	8.18721e+06	9.04924e+06	4.40665e+07	8.2692e+07	5.62771e+07	2.7105e+07	4.49977e+07	3.5036e+07	7.15585e+07	2.7976e+07	3.5287e+07	2.50819e+07	5.76256e+07	7.25504e+07	4.84608e+07	3.31927e+07	39282763	3.17368e+07	3.34363e+07	2.85688e+07	3.54478e+07	7.47217e+07	5.38826e+07	5.74846e+07	6.66885e+07	5.01717e+07	3.48136e+07	1.49546e+08	5.20348e+07	3.48136e+07	1.49546e+08
ko00980:Metabolism of xenobiotics by cytochrome P450	Metabolism	Xenobiotics biodegradation and metabolism	1.63577e+06	3.30979e+06	2.7628e+06	3.15971e+06	2.45328e+06	1.63577e+06	2.47821e+06	2.96904e+06	2.44072e+06	2.47821e+06	2.96904e+06	2.44072e+06	1.01483e+06	632338	661417	370993	514364	514096	2.71354e+06	5.59809e+06	3.43742e+06	1.84526e+06	3.24408e+06	2.38231e+06	6.28841e+06	1.96224e+06	2.57805e+06	1.50195e+06	3.48603e+06	4.16931e+06	2.81956e+06	1.84139e+06	2.31996e+06	1.57355e+06	1.90416e+06	1.5182e+06	1.86998e+06	3.42927e+06	2.14854e+06	2.84083e+06	3.64642e+06	2.52535e+06	2.17902e+06	9.06579e+06	3.36388e+06	2.17902e+06	9.06579e+06
ko00983:Drug metabolism - other enzymes	Metabolism	Xenobiotics biodegradation and metabolism	6.69319e+06	1.36244e+07	1.10416e+07	1.35029e+07	1.00727e+07	6.69319e+06	9.54718e+06	1.19473e+07	9.88322e+06	9.54718e+06	1.19473e+07	9.88322e+06	4.07411e+06	2.43808e+06	7.20098e+06	1.85272e+06	2.06653e+06	2.27722e+06	1.10984e+07	2.07219e+07	1.41477e+07	6.91349e+06	1.13835e+07	9.1985e+06	1.84014e+07	7.25765e+06	9.27919e+06	6.32774e+06	1.44676e+07	1.8202e+07	1.21614e+07	8.31906e+06	9.91247e+06	7.961e+06	8.38335e+06	7.17188e+06	8.87703e+06	1.87046e+07	1.352e+07	1.44242e+07	1.67198e+07	1.26766e+07	8.74202e+06	3.76545e+07	1.31132e+07	8.74202e+06	3.76545e+07
ko00670:One carbon pool by folate	Metabolism	Metabolism of cofactors and vitamins	1.08061e+07	2.21933e+07	1.78019e+07	2.23863e+07	1.65706e+07	1.08061e+07	1.55482e+07	1.9532e+07	1.61744e+07	1.55482e+07	1.9532e+07	1.61744e+07	6.33458e+06	3.86168e+06	1.21627e+07	3.12505e+06	3.35342e+06	3.77381e+06	1.76906e+07	3.25893e+07	2.26687e+07	1.05614e+07	1.74988e+07	1.38063e+07	2.85707e+07	1.08854e+07	1.39489e+07	1.02586e+07	2.37229e+07	3.01956e+07	2.00191e+07	1.37327e+07	1.6218e+07	1.34638e+07	1.38822e+07	1.19961e+07	1.50817e+07	3.2684e+07	2.38117e+07	2.46067e+07	2.81954e+07	2.14225e+07	1.42586e+07	6.17181e+07	2.22737e+07	1.42586e+07	6.17181e+07
ko00730:Thiamine metabolism	Metabolism	Metabolism of cofactors and vitamins	33771.6	40162.5	0	74257.5	0	33771.6	127371	81097	59690	127371	81097	59690	267173	404468	0	0	345165	531322	0	1.84328e+07	1.03013e+07	4.70013e+06	9282011	6.4096e+06	1.57312e+06	586331	435077	1.14833e+06	1.33106e+06	1.62653e+06	802851	745535	594611	0	654592	630163	0	0	3.06782e+06	1.93472e+06	0	0	3.53806e+06	389187	3.26028e+06	3.53806e+06	389187
ko00740:Riboflavin metabolism	Metabolism	Metabolism of cofactors and vitamins	4.62085e+07	9.42208e+07	7.6263e+07	9.59498e+07	7.03226e+07	4.62085e+07	6.6436e+07	8.27616e+07	6.84492e+07	6.6436e+07	8.27616e+07	6.84492e+07	3.00855e+07	1.6028e+07	3.63992e+07	9.29955e+06	1.37392e+07	1.46106e+07	5.16748e+07	1.01695e+08	6.21513e+07	3.59966e+07	6.16761e+07	4.79416e+07	114563039	4.25724e+07	5.51779e+07	4.08534e+07	9.80092e+07	1.18959e+08	8.10142e+07	5.29167e+07	6.39352e+07	4.63541e+07	5.52541e+07	4.29896e+07	5.33703e+07	1.01354e+08	6.66206e+07	8.43921e+07	1.06774e+08	7.26126e+07	5.50994e+07	2.60248e+08	7.16362e+07	5.50994e+07	2.60248e+08
ko00750:Vitamin B6 metabolism	Metabolism	Metabolism of cofactors and vitamins	1.82802e+07	3.74154e+07	3.0866e+07	3.81122e+07	2.78221e+07	1.82802e+07	2.61312e+07	3.25647e+07	2.69259e+07	2.61312e+07	3.25647e+07	2.69259e+07	1.18867e+07	6.52559e+06	1.61255e+07	4.92189e+06	5.72362e+06	6.30539e+06	2.74462e+07	5.20912e+07	3.46458e+07	1.69954e+07	2.86863e+07	2.23533e+07	4.98978e+07	1.72565e+07	2.25722e+07	1.68051e+07	3.91397e+07	4.90776e+07	3.27285e+07	2.21299e+07	2.60631e+07	2.11089e+07	2.26436e+07	1.90313e+07	2.42778e+07	5.08741e+07	3.58807e+07	3.86841e+07	4.56965e+07	3.36803e+07	2.4098e+07	1.03655e+08	3.54914e+07	2.4098e+07	1.03655e+08
ko00760:Nicotinate and nicotinamide metabolism	Metabolism	Metabolism of cofactors and vitamins	1.94452e+07	3.96032e+07	3.11153e+07	3.77243e+07	2.97131e+07	1.94452e+07	2.77677e+07	3.5258e+07	2.90963e+07	2.77677e+07	3.5258e+07	2.90963e+07	1.05195e+07	6.36412e+06	1.59398e+07	4.11836e+06	5.61514e+06	6.24126e+06	2.10685e+07	3.83894e+07	2.59236e+07	1.36905e+07	2.24353e+07	1.81204e+07	3.7856e+07	1.65584e+07	2.15782e+07	1.70396e+07	4.11947e+07	5.11633e+07	3.43219e+07	2.26764e+07	2.68741e+07	2.11003e+07	2.37068e+07	1.90827e+07	2.38075e+07	4.87022e+07	3.38698e+07	3.9072e+07	4.70549e+07	3.34462e+07	2.25999e+07	1.10409e+08	3.11716e+07	2.25999e+07	1.10409e+08
ko00770:Pantothenate and CoA biosynthesis	Metabolism	Metabolism of cofactors and vitamins	5.4442e+06	1.11904e+07	8.66577e+06	1.09368e+07	8.3983e+06	5.4442e+06	7.79585e+06	9.89726e+06	8.2078e+06	7.79585e+06	9.89726e+06	8.2078e+06	3.05712e+06	1.88257e+06	6.63406e+06	1.51557e+06	1.62856e+06	1.84021e+06	8.29908e+06	1.48493e+07	1.067e+07	4.81806e+06	7.88782e+06	6.21634e+06	1.30507e+07	5.4316e+06	6.96572e+06	5.08795e+06	1.19799e+07	1.53709e+07	1.01168e+07	6.93917e+06	8.12508e+06	6.91346e+06	7.03331e+06	6.06872e+06	7.44741e+06	1.64522e+07	1.22243e+07	1.25977e+07	1.4219e+07	1.08214e+07	6.7514e+06	3.12289e+07	1.03371e+07	6.7514e+06	3.12289e+07
ko00780:Biotin metabolism	Metabolism	Metabolism of cofactors and vitamins	2.12396e+07	4.34148e+07	3.53338e+07	4.24623e+07	3.22562e+07	2.12396e+07	3.01993e+07	3.78556e+07	3.12963e+07	3.01993e+07	3.78556e+07	3.12963e+07	1.27275e+07	7.6098e+06	2.82148e+07	6.15396e+06	6.45975e+06	7.2521e+06	3.46782e+07	6.2964e+07	4.45427e+07	2.06411e+07	3.41147e+07	2.67425e+07	5.53901e+07	2.23114e+07	2.87126e+07	1.97401e+07	4.55943e+07	5.83205e+07	3.8551e+07	2.66466e+07	3.15953e+07	2.67051e+07	2.67135e+07	2.36308e+07	2.88337e+07	6.39151e+07	4.80924e+07	4.87225e+07	5.42624e+07	4.2333e+07	2.73199e+07	1.20179e+08	4.2039e+07	2.73199e+07	1.20179e+08
ko00785:Lipoic acid metabolism	Metabolism	Metabolism of cofactors and vitamins	1.49525e+07	3.05527e+07	2.4315e+07	3.02519e+07	2.27623e+07	1.49525e+07	2.13148e+07	2.68532e+07	2.22206e+07	2.13148e+07	2.68532e+07	2.22206e+07	8.84369e+06	4.97654e+06	1.30168e+07	0	4.36767e+06	4.85502e+06	1.75209e+07	0	2.19131e+07	1.10539e+07	1.79251e+07	1.47239e+07	3.34321e+07	1.32798e+07	0	1.32472e+07	3.16687e+07	3.96507e+07	2.66188e+07	1.78105e+07	2.15535e+07	1.68507e+07	1.83673e+07	1.52717e+07	1.86978e+07	3.92272e+07	2.78622e+07	3.10073e+07	3.65433e+07	2.66699e+07	1.80663e+07	8.46154e+07	2.67385e+07	1.80663e+07	8.46154e+07
ko00790:Folate biosynthesis	Metabolism	Metabolism of cofactors and vitamins	2.87105e+07	5.85631e+07	4.65132e+07	5.77359e+07	4.39367e+07	2.87105e+07	4.10181e+07	5.17792e+07	4.28398e+07	4.10181e+07	5.17792e+07	4.28398e+07	1.71088e+07	9.74531e+06	2.79031e+07	7.11308e+06	8.52707e+06	9.50796e+06	3.70592e+07	6.71067e+07	4.67094e+07	2.25805e+07	3.70478e+07	2.94296e+07	6.73095e+07	2.57146e+07	3.41388e+07	2.57831e+07	6.13637e+07	7.74024e+07	5.14508e+07	3.46052e+07	4.12557e+07	3.34186e+07	3.56688e+07	2.98551e+07	3.72298e+07	7.93651e+07	5.70226e+07	6.14889e+07	7.17766e+07	5.28491e+07	3.51188e+07	1.6298e+08	5.41606e+07	3.51188e+07	1.6298e+08
ko00830:Retinol metabolism	Metabolism	Metabolism of cofactors and vitamins	1.94514e+07	3.96471e+07	3.24234e+07	3.97809e+07	2.93672e+07	1.94514e+07	2.77563e+07	3.45779e+07	2.86452e+07	2.77563e+07	3.45779e+07	2.86452e+07	1.19036e+07	6.92242e+06	2.42748e+07	5.36423e+06	5.98657e+06	6.63375e+06	2.95141e+07	5.49048e+07	3.74722e+07	1.82224e+07	3.02403e+07	2.42521e+07	5.09404e+07	1.94289e+07	2.58063e+07	1.79559e+07	4.15087e+07	5.25148e+07	3.4974e+07	2.393e+07	2.85701e+07	2.38038e+07	2.41643e+07	2.10246e+07	2.60437e+07	5.76207e+07	4.28783e+07	4.37313e+07	4.91165e+07	3.80009e+07	2.53809e+07	109544466	3.85776e+07	2.53809e+07	109544466
ko00860:Porphyrin and chlorophyll metabolism	Metabolism	Metabolism of cofactors and vitamins	1.72408e+07	3.52948e+07	2.78746e+07	3.39902e+07	2.64118e+07	1.72408e+07	2.47381e+07	3.1234e+07	2.58581e+07	2.47381e+07	3.1234e+07	2.58581e+07	9.65915e+06	6.05716e+06	1.86893e+07	4.35837e+06	5.14468e+06	5.71148e+06	2.50336e+07	4.6476e+07	3.17066e+07	1.5557e+07	2.58518e+07	2.04582e+07	4.01773e+07	1.74457e+07	2.23536e+07	1.59329e+07	3.74839e+07	4.71246e+07	3.12749e+07	2.10656e+07	2.51297e+07	2.00617e+07	2.15954e+07	1.79489e+07	2.2368e+07	4.69968e+07	3.35716e+07	3.67721e+07	4.31593e+07	3.16968e+07	2.10656e+07	9.81697e+07	3.15666e+07	2.10656e+07	9.81697e+07
ko00941:Flavonoid biosynthesis	Metabolism	Biosynthesis of other secondary metabolites	1.96645e+07	4.0323e+07	3.23708e+07	3.93652e+07	2.9978e+07	1.96645e+07	2.80801e+07	3.52991e+07	2.92569e+07	2.80801e+07	3.52991e+07	2.92569e+07	1.25668e+07	7.08773e+06	2.26225e+07	5.30907e+06	5.91716e+06	6.58603e+06	3.12233e+07	5.71715e+07	4.00625e+07	1.90412e+07	3.11265e+07	2.46634e+07	5.47548e+07	2.11433e+07	2.69637e+07	1.84517e+07	4.27093e+07	5.40707e+07	3.59449e+07	2.45495e+07	2.92252e+07	2.37945e+07	2.48e+07	2.12728e+07	2.60212e+07	5.579e+07	4.07687e+07	4.33053e+07	4.96115e+07	3.76268e+07	2.5039e+07	1.11769e+08	3.98161e+07	2.5039e+07	1.11769e+08
ko00943:Isoflavonoid biosynthesis	Metabolism	Biosynthesis of other secondary metabolites	4.3088e+06	8.8138e+06	6.87158e+06	0	0	4.3088e+06	6.10347e+06	7.73094e+06	6.37832e+06	6.10347e+06	7.73094e+06	6.37832e+06	2.79169e+06	1.37493e+06	2.70643e+06	928114	1.21593e+06	1.36287e+06	4.30768e+06	7.46201e+06	5.38649e+06	2.62005e+06	4.22478e+06	3.41309e+06	9.76274e+06	3.49446e+06	4.68209e+06	3.67397e+06	9.00133e+06	1.13452e+07	7.52982e+06	4.99472e+06	5.98506e+06	4.8125e+06	5.22822e+06	4.29246e+06	5.29881e+06	1.13469e+07	8.10469e+06	8.96755e+06	1.05078e+07	7.59554e+06	4.88461e+06	2.44768e+07	8.13149e+06	4.88461e+06	2.44768e+07
ko00960:Tropane, piperidine and pyridine alkaloid biosynthesis	Metabolism	Biosynthesis of other secondary metabolites	13793293	2.82473e+07	2.27549e+07	2.9258e+07	2.11404e+07	13793293	2.01738e+07	2.51158e+07	2.08311e+07	2.01738e+07	2.51158e+07	2.08311e+07	9.23113e+06	5.06261e+06	1.66897e+07	3.65199e+06	4.35016e+06	4.73736e+06	2.12435e+07	4.04431e+07	2.63033e+07	1.35368e+07	2.27995e+07	1.79439e+07	3.81677e+07	1.40404e+07	1.79695e+07	1.30407e+07	3.02356e+07	3.7656e+07	2.52637e+07	1.70392e+07	2.0239e+07	1.59544e+07	1.73928e+07	1.43661e+07	1.82385e+07	3.71132e+07	2.62296e+07	2.89992e+07	3.46164e+07	2.52465e+07	1.80787e+07	7.85273e+07	2.65009e+07	1.80787e+07	7.85273e+07
ko00965:Betalain biosynthesis	Metabolism	Biosynthesis of other secondary metabolites	2.0645e+07	4.20502e+07	3.38842e+07	4.21165e+07	3.12561e+07	2.0645e+07	2.9715e+07	3.71302e+07	3.0622e+07	2.9715e+07	3.71302e+07	3.0622e+07	1.27735e+07	7.25773e+06	2.06742e+07	5.22453e+06	6.27755e+06	6.87535e+06	2.9364e+07	5.43123e+07	3.69314e+07	1.85607e+07	3.04757e+07	2.45713e+07	5.41295e+07	2.05236e+07	2.68107e+07	1.89734e+07	4.4213e+07	5.53062e+07	3.71245e+07	2.5079e+07	3.00472e+07	2.373e+07	2.55543e+07	2.14533e+07	2.64377e+07	5.51015e+07	3.93674e+07	4.31561e+07	5.07315e+07	3.75477e+07	2.6066e+07	1.16416e+08	3.80948e+07	2.6066e+07	1.16416e+08
ko00072:Synthesis and degradation of ketone bodies	Metabolism	Biosynthesis of other secondary metabolites	1.44413e+07	2.95147e+07	2.4596e+07	3.08364e+07	2.20118e+07	1.44413e+07	2.08952e+07	2.58541e+07	2.14013e+07	2.08952e+07	2.58541e+07	2.14013e+07	9.31543e+06	5.21463e+06	8.66065e+06	3.75223e+06	4.6334e+06	5.08546e+06	2.15686e+07	4.3103e+07	2.65829e+07	1.3961e+07	2.43736e+07	1.85937e+07	4.04523e+07	1.2851e+07	1.69632e+07	1.34902e+07	3.13221e+07	3.85242e+07	2.59382e+07	1.73087e+07	2.03187e+07	1.58047e+07	1.79195e+07	1.44741e+07	1.93563e+07	3.84835e+07	2.56339e+07	2.90867e+07	3.60772e+07	2.55827e+07	2.02257e+07	8.18123e+07	2.74014e+07	2.02257e+07	8.18123e+07
ko00401:Novobiocin biosynthesis	Metabolism	Biosynthesis of other secondary metabolites	2.76566e+07	5.6424e+07	4.51469e+07	5.56427e+07	4.20328e+07	2.76566e+07	3.95245e+07	4.9771e+07	4.11635e+07	3.95245e+07	4.9771e+07	4.11635e+07	1.62625e+07	9.74656e+06	3.31403e+07	7.55918e+06	8.39462e+06	9.35738e+06	4.29113e+07	7.79734e+07	54849492	2.60102e+07	4.24023e+07	3.41125e+07	7.15145e+07	2.84056e+07	3.68707e+07	2.58091e+07	5.98488e+07	7.5923e+07	5.04994e+07	3.45212e+07	4.09729e+07	3.36629e+07	3.49231e+07	3.00308e+07	3.69543e+07	7.96603e+07	58393523	6.12595e+07	7.01045e+07	5.32558e+07	3.51502e+07	1.566e+08	5.40175e+07	3.51502e+07	1.566e+08
ko00311:Penicillin and cephalosporin biosynthesis	Metabolism	Biosynthesis of other secondary metabolites	7.83791e+06	1.59775e+07	1.27409e+07	1.63407e+07	1.19948e+07	7.83791e+06	1.13962e+07	1.42768e+07	1.17801e+07	1.13962e+07	1.42768e+07	1.17801e+07	4.61953e+06	2.61186e+06	6.06401e+06	1.55403e+06	2.32992e+06	2.4768e+06	7.64458e+06	1.45752e+07	9.08904e+06	5.2181e+06	8.82032e+06	6.95857e+06	2.28839e+07	6.42062e+06	8.6446e+06	6.76308e+06	1.65076e+07	2.01687e+07	1.35727e+07	8.81871e+06	1.08602e+07	7.94754e+06	9.35847e+06	7.32867e+06	9.18543e+06	1.80696e+07	1.20382e+07	1.47346e+07	1.83628e+07	1.25796e+07	9.44212e+06	4.43918e+07	1.37276e+07	9.44212e+06	4.43918e+07
ko00521:Streptomycin biosynthesis	Metabolism	Biosynthesis of other secondary metabolites	1.18704e+07	2.42253e+07	1.97993e+07	2.36188e+07	1.80227e+07	1.18704e+07	1.67988e+07	2.10987e+07	1.74193e+07	1.67988e+07	2.10987e+07	1.74193e+07	8.00018e+06	4.06492e+06	1.00303e+07	2.58096e+06	3.51361e+06	3.84117e+06	1.36492e+07	2.62245e+07	1.66596e+07	8.94523e+06	1.52817e+07	1.19125e+07	2.92832e+07	1.03604e+07	1.35274e+07	1.03313e+07	2.4865e+07	3.0576e+07	2.05452e+07	1.35147e+07	1.61362e+07	1.23625e+07	1.41279e+07	1.12225e+07	1.43498e+07	2.86286e+07	1.94495e+07	2.29272e+07	2.81241e+07	1.976e+07	1.46007e+07	67058272	2.09408e+07	1.46007e+07	67058272
ko00524:Butirosin and neomycin biosynthesis	Metabolism	Biosynthesis of other secondary metabolites	0	9.59785e+06	8.52117e+06	1.21867e+07	0	0	7.1863e+06	8.27463e+06	7.02046e+06	7.1863e+06	8.27463e+06	7.02046e+06	3.51367e+06	1.98766e+06	7.38754e+06	0	1.79349e+06	0	0	2.07854e+07	0	6.49322e+06	0	8.7918e+06	2.19548e+07	4.83217e+06	6.53448e+06	0	0	1.30291e+07	0	6.24711e+06	7.55217e+06	6.14033e+06	6.15857e+06	5.59402e+06	7.49112e+06	1.56842e+07	0	0	1.26976e+07	9.99115e+06	8.64962e+06	2.61822e+07	1.20106e+07	8.64962e+06	2.61822e+07
ko01051:Biosynthesis of ansamycins	Metabolism	Metabolism of terpenoids and polyketides	2.76701e+07	5.75357e+07	4.97058e+07	7.18364e+07	4.16759e+07	2.76701e+07	4.12908e+07	4.9043e+07	4.13167e+07	4.12908e+07	4.9043e+07	4.13167e+07	2.09088e+07	1.24658e+07	4.92626e+07	1.55566e+07	1.10273e+07	1.24613e+07	9.56011e+07	1.71628e+08	1.32554e+08	5.15545e+07	8.13014e+07	6.54587e+07	1.1539e+08	4.23611e+07	5.45886e+07	3.20527e+07	6.44807e+07	8.99846e+07	5.8261e+07	4.49548e+07	5.15797e+07	5.17096e+07	4.09433e+07	4.52911e+07	5.43276e+07	1.38776e+08	1.11153e+08	9.03227e+07	8.83482e+07	8.23851e+07	5.2925e+07	1.57992e+08	9.89318e+07	5.2925e+07	1.57992e+08
ko01053:Biosynthesis of siderophore group nonribosomal peptides	Metabolism	Metabolism of terpenoids and polyketides	242799	560868	982941	852637	258055	242799	197498	135830	120908	197498	135830	120908	303474	254893	6.04527e+06	825654	209473	310171	4.14322e+06	5.78645e+06	6.13007e+06	1.43112e+06	1.6809e+06	1.51746e+06	2.80604e+06	1.0786e+06	1.70192e+06	483921	367887	1.65433e+06	819081	1.16477e+06	1.38369e+06	2.27897e+06	710226	1.77043e+06	1.77961e+06	6.8342e+06	6.89633e+06	3.95367e+06	2.16556e+06	3.59575e+06	1.33542e+06	1.32096e+06	3.19413e+06	1.33542e+06	1.32096e+06
ko01055:Biosynthesis of vancomycin group antibiotics	Metabolism	Metabolism of terpenoids and polyketides	2.62925e+07	5.4301e+07	4.41564e+07	5.40571e+07	4.01546e+07	2.62925e+07	3.80216e+07	4.77548e+07	3.95141e+07	3.80216e+07	4.77548e+07	3.95141e+07	1.55395e+07	1.01002e+07	2.87223e+07	7.19751e+06	8.03899e+06	8.69545e+06	4.62862e+07	8.59042e+07	6.00479e+07	2.90121e+07	4.74111e+07	3.78574e+07	8.0758e+07	3.4064e+07	4.109e+07	2.54445e+07	5.81524e+07	7.32705e+07	49232545	3.3903e+07	3.97218e+07	3.21817e+07	3.35275e+07	2.91008e+07	3.34889e+07	7.05479e+07	5.19308e+07	5.66294e+07	6.49044e+07	4.93319e+07	3.24716e+07	1.49704e+08	5.14781e+07	3.24716e+07	1.49704e+08
ko01056:Biosynthesis of type II polyketide backbone	Metabolism	Metabolism of terpenoids and polyketides	584.667	0	0	2917	0	584.667	0	0	0	0	0	0	1946.33	0	0	0	0	0	1352.67	455	475.667	603	0	0	752.5	499.67	1114.33	0	642.667	0	0	0	0	1595.33	0	0	363.333	793.667	0	1196.67	0	0	0	0	3263.33	0	0
ko00900:Terpenoid backbone biosynthesis	Metabolism	Metabolism of terpenoids and polyketides	1.68326e+07	3.4542e+07	2.84606e+07	3.47644e+07	2.54683e+07	1.68326e+07	2.39974e+07	2.98266e+07	2.47067e+07	2.39974e+07	2.98266e+07	2.47067e+07	1.17272e+07	6.2753e+06	2.70946e+07	5.55568e+06	5.3174e+06	5.96903e+06	31299050	5.54404e+07	4.09031e+07	1.77087e+07	2.84962e+07	2.28515e+07	4.82667e+07	1.8642e+07	2.4142e+07	1.59716e+07	3.62084e+07	4.71038e+07	3.09853e+07	2.18977e+07	2.60039e+07	2.26696e+07	2.155e+07	1.98924e+07	2.40847e+07	5.51028e+07	4.25176e+07	4.09308e+07	4.41864e+07	3.58188e+07	2.28485e+07	9.52906e+07	3.83079e+07	2.28485e+07	9.52906e+07
ko00903:Limonene and pinene degradation	Metabolism	Metabolism of terpenoids and polyketides	1.77934e+07	3.62836e+07	2.99788e+07	3.69324e+07	2.69547e+07	1.77934e+07	2.5613e+07	3.17505e+07	2.62886e+07	2.5613e+07	3.17505e+07	2.62886e+07	1.19172e+07	6.44824e+06	2.21332e+07	5.09322e+06	5.58636e+06	6.18191e+06	2.88059e+07	5.36131e+07	3.65619e+07	1.76925e+07	2.93293e+07	2.32477e+07	4.85424e+07	1.80883e+07	2.35872e+07	1.67501e+07	3.83847e+07	4.86121e+07	3.24101e+07	2.22933e+07	2.65242e+07	2.20805e+07	2.24499e+07	1.96328e+07	2.42735e+07	5.31723e+07	3.95489e+07	4.02296e+07	4.53137e+07	3.50144e+07	2.38703e+07	1.00402e+08	3.72155e+07	2.38703e+07	1.00402e+08
ko00906:Carotenoid biosynthesis	Metabolism	Metabolism of terpenoids and polyketides	2.99863e+07	6.13007e+07	5.01023e+07	6.12167e+07	4.56047e+07	2.99863e+07	4.31545e+07	5.38279e+07	4.45489e+07	4.31545e+07	5.38279e+07	4.45489e+07	1.7902e+07	1.0779e+07	3.13635e+07	8.31602e+06	9.27035e+06	1.02197e+07	4.7475e+07	8.67686e+07	6.10179e+07	2.89159e+07	4.7224e+07	3.77945e+07	7.95957e+07	3.10346e+07	4.03236e+07	2.79309e+07	6.46861e+07	8.2009e+07	5.453e+07	3.7329e+07	4.41939e+07	3.63552e+07	3.77e+07	3.259e+07	3.99269e+07	8.62028e+07	6.29656e+07	6.60148e+07	7.56015e+07	5.73898e+07	3.83262e+07	170056874	5.76953e+07	3.83262e+07	170056874
ko00908:Zeatin biosynthesis	Metabolism	Metabolism of terpenoids and polyketides	2.59444e+07	5.33362e+07	4.20296e+07	4.83567e+07	3.97147e+07	2.59444e+07	3.61042e+07	4.64454e+07	3.84002e+07	3.61042e+07	4.64454e+07	3.84002e+07	1.46392e+07	8.88413e+06	2.92633e+07	6.54721e+06	7.39189e+06	8.30146e+06	3.64776e+07	6.51651e+07	4.71975e+07	2.16986e+07	3.53652e+07	2.82585e+07	5.742e+07	2.70733e+07	3.49467e+07	2.34619e+07	5.55669e+07	7.07936e+07	4.6647e+07	3.16425e+07	3.77598e+07	3.1006e+07	3.22008e+07	2.74525e+07	3.2955e+07	7.22032e+07	5.31722e+07	5.67463e+07	6.44613e+07	4.84827e+07	2.951e+07	1.47789e+08	4.55778e+07	2.951e+07	1.47789e+08
ko05010:Alzheimer's disease	Human Diseases	Neurodegenerative disease	0	0	0	0	0	0	0	4.07546e+06	0	0	4.07546e+06	0	0	0	0	539181	0	0	0	0	0	0	0	2.7753e+06	6.40812e+06	0	0	0	0	0	0	2.69696e+06	0	0	0	0	0	0	0	0	0	0	0	0	3.99308e+06	0	0
ko05100:Bacterial invasion of epithelial cells	Human Diseases	Infectious disease: bacterial	2308.77	9595.62	6060.65	1982.37	1867.17	2308.77	3449.11	4943.71	2904.97	3449.11	4943.71	2904.97	7693.48	2762.57	898912	17861.6	2585.83	3359.46	61686.9	45445.4	24257.4	7602.37	9671.21	10853.9	24756.7	16981.8	27327.2	9212.22	2941.3	31117	12270.4	24218.4	25493.9	49757.4	13418.4	22732.4	24453.2	62692.4	142893	92872.4	37219	78064	25721.7	7390.54	165020	25721.7	7390.54
ko05110:Vibrio cholerae infection	Human Diseases	Infectious disease: bacterial	901.57	2151.56	2430.5	25326.2	291.333	901.57	3048.37	1775.8	3007.1	3048.37	1775.8	3007.1	114122	5927.53	9386.91	424.445	414.651	265.271	5367.29	4403.14	4250.27	5865.12	4735.69	10177.4	17730.1	15129.9	14239.6	1402.8	877.104	726.457	1854.91	810.157	4402.03	984.674	1418.75	1280.22	317.996	925.917	693.812	1533.11	1020.05	2106.5	1919.2	864.833	1858.32	1919.2	864.833
ko05120:Epithelial cell signaling in Helicobacter pylori infection	Human Diseases	Infectious disease: bacterial	998991	2.06941e+06	1.707e+06	2.21901e+06	1.50202e+06	998991	1.38693e+06	1.73837e+06	1.43861e+06	1.38693e+06	1.73837e+06	1.43861e+06	811360	378218	2.79244e+06	470695	338406	392005	2.39336e+06	3.81655e+06	3.26722e+06	1.17021e+06	1.70406e+06	1.48575e+06	3.24033e+06	1.22939e+06	1.60936e+06	973337	2.08476e+06	2.98146e+06	1.90653e+06	1.45522e+06	1.66623e+06	1.74523e+06	1.35138e+06	1.46997e+06	1.68675e+06	4.47905e+06	3.79604e+06	3.10066e+06	2.91935e+06	2.72519e+06	1.46776e+06	5.66804e+06	2.81312e+06	1.46776e+06	5.66804e+06
ko05130:Pathogenic Escherichia coli infection	Human Diseases	Infectious disease: bacterial	3324.11	2818.42	11290.5	3223.68	1932	3324.11	2096.68	4992.11	1999.05	2096.68	4992.11	1999.05	553.026	2589.26	1727.71	2144.58	966	216.632	2741.05	0	0	1666	0	2215.68	7784.47	683.737	1671.26	4386.11	1421	3581.79	0	3508.84	6877.32	0	2930.79	0	1205.11	0	0	5290.16	2456.26	6877.32	7185.39	5735.21	7814.95	7185.39	5735.21
ko05143:African trypanosomiasis	Human Diseases	Infectious disease: parasitic	60610.7	80955.7	62068.2	245284	19895.9	60610.7	75687.5	52503	40341.4	75687.5	52503	40341.4	132161	15533.9	251150	15849.4	28504.4	10599.5	61145.3	99123.7	73454.5	57920.7	70361.4	96155.9	436427	38046.5	64945	44873.9	47941.3	42757.9	47936.6	43337.8	87543.5	43947	29538.6	45659.5	17346.5	34143.1	41313.3	25980.5	30168.3	69670	78471.6	166053	266586	78471.6	166053
ko05146:Amoebiasis	Human Diseases	Infectious disease: parasitic	73335.9	153440	262201	332849	75160.1	73335.9	69776.3	59082.8	55654.6	69776.3	59082.8	55654.6	554789	117743	959017	204285	68801.5	83636.8	1.49737e+06	2.74624e+06	2.06911e+06	753003	1.23072e+06	910066	1.5959e+06	527533	689964	203321	210505	430952	239196	278752	398423	430281	173080	351661	445182	1.33496e+06	1.23291e+06	749602	511569	0	564629	363488	1.55415e+06	564629	363488
ko05150:Staphylococcus aureus infection	Human Diseases	Infectious disease: bacterial	35570.2	71955.1	137796	235853	38218.9	35570.2	60547.5	37882.8	36345	60547.5	37882.8	36345	79985.5	36541.2	41139.7	43176.6	34008.6	32969.6	276835	587526	341159	180421	306085	238673	652815	60267.1	82621.2	60390.3	69750.9	75994.9	75686.1	67109.3	78721.8	63087.8	48217.9	68860.1	100914	186114	134395	86123.2	105507	117580	173730	153167	299279	173730	153167
ko05322:Systemic lupus erythematosus	Human Diseases	Immune disease	686.478	1663.04	2618	3550.91	570	686.478	2804.26	1484.61	2123.35	2804.26	1484.61	2123.35	1188.17	1069.52	385.696	1434.22	370.457	587.696	4440.22	7653.22	1489.17	4561.26	5560.13	4654.04	262917	11046.5	13851.1	1449.26	1593	169.087	1423.87	879.913	473.435	0	1210.48	3097.7	948.13	1362.94	560.478	390.217	708.551	5140.12	4173.09	6091.57	9169.49	4173.09	6091.57
ko00970:Aminoacyl-tRNA biosynthesis	Genetic Information Processing	Translation	2.40435e+07	4.89054e+07	3.94005e+07	4.81365e+07	3.63604e+07	2.40435e+07	3.4208e+07	4.30141e+07	3.55395e+07	3.4208e+07	4.30141e+07	3.55395e+07	1.40243e+07	8.51026e+06	2.45456e+07	6.27925e+06	7.29535e+06	8.07557e+06	3.63666e+07	6.75276e+07	4.60538e+07	2.27234e+07	3.74676e+07	3.00185e+07	6.1346e+07	2.44236e+07	3.1391e+07	2.22888e+07	5.17056e+07	6.48992e+07	4.33826e+07	2.94042e+07	3.49024e+07	2.8008e+07	2.99074e+07	2.51964e+07	3.13484e+07	6.57786e+07	4.7144e+07	5.10372e+07	5.96893e+07	4.45387e+07	3.04206e+07	1.35564e+08	4.51029e+07	3.04206e+07	1.35564e+08
ko03008:Ribosome biogenesis in eukaryotes	Genetic Information Processing	Translation	1.27885e+06	2.60932e+06	2.06039e+06	2.42792e+06	1.94652e+06	1.27885e+06	1.79332e+06	2.28239e+06	1.87863e+06	1.79332e+06	2.28239e+06	1.87863e+06	743122	425957	1.30761e+06	305279	368633	415347	1.63968e+06	2.93888e+06	2.07293e+06	1.00365e+06	1.63395e+06	1.31309e+06	2.8422e+06	1.19353e+06	1.51694e+06	1.1422e+06	2.7111e+06	3.41915e+06	2.26813e+06	1.523e+06	1.81266e+06	1.46693e+06	1.57163e+06	1.30736e+06	1.61762e+06	3.44615e+06	2.48497e+06	2.70624e+06	3.14377e+06	2.32634e+06	1.4813e+06	7.26712e+06	2.37118e+06	1.4813e+06	7.26712e+06
ko03010:Ribosome	Genetic Information Processing	Translation	1.93777e+07	3.93958e+07	3.20985e+07	3.93189e+07	2.91505e+07	1.93777e+07	2.7656e+07	3.45516e+07	2.85597e+07	2.7656e+07	3.45516e+07	2.85597e+07	1.19254e+07	7.10928e+06	2.15363e+07	5.5105e+06	6.02565e+06	6.64669e+06	3.30883e+07	6.156e+07	4.22909e+07	2.04171e+07	3.35949e+07	2.68873e+07	5.33375e+07	2.11435e+07	2.71217e+07	1.84113e+07	4.19271e+07	5.29211e+07	3.53358e+07	2.42559e+07	2.88295e+07	2.33845e+07	2.43619e+07	2.10168e+07	2.59832e+07	5.51879e+07	4.01676e+07	4.22903e+07	4.86972e+07	3.72003e+07	2.5592e+07	1.08935e+08	38757139	2.5592e+07	1.08935e+08
ko03013:RNA transport	Genetic Information Processing	Translation	417880	854284	696795	748353	618351	417880	550329	712556	592719	550329	712556	592719	263516	163352	957312	167883	125160	144176	1.06055e+06	1.82338e+06	1.44812e+06	566852	884706	712713	1.16329e+06	644909	770066	414572	894599	1.23133e+06	787505	584267	662712	649621	544824	555920	625767	1.57601e+06	1.30315e+06	1.15729e+06	1.13397e+06	1.02088e+06	547255	2.3401e+06	1.00764e+06	547255	2.3401e+06
ko03018:RNA degradation	Genetic Information Processing	Folding, sorting and degradation	1.65308e+07	3.37971e+07	2.68548e+07	3.26688e+07	2.52223e+07	1.65308e+07	2.35245e+07	2.96534e+07	2.4556e+07	2.35245e+07	2.96534e+07	2.4556e+07	9.78158e+06	5.75519e+06	1.30426e+07	3.75541e+06	4.86459e+06	5.3568e+06	2.1847e+07	4.13093e+07	2.71514e+07	1.42837e+07	2.39563e+07	1.90863e+07	4.04331e+07	1.64097e+07	2.11998e+07	1.50504e+07	3.56105e+07	4.40599e+07	2.95742e+07	1.96194e+07	2.3242e+07	1.79909e+07	2.02699e+07	1.62958e+07	2.04008e+07	4.10676e+07	2.83239e+07	3.30376e+07	4.00206e+07	2.85156e+07	1.97161e+07	9.37061e+07	2.89988e+07	1.97161e+07	9.37061e+07
ko03020:RNA polymerase	Genetic Information Processing	Transcription	1.64681e+07	3.35031e+07	2.73106e+07	3.32361e+07	2.48026e+07	1.64681e+07	2.3461e+07	2.9382e+07	2.42643e+07	2.3461e+07	2.9382e+07	2.42643e+07	1.03128e+07	6.00954e+06	1.82686e+07	4.70283e+06	5.08962e+06	5.64035e+06	2.7775e+07	5.1135e+07	3.56605e+07	1.69326e+07	2.76735e+07	2.21697e+07	4.52585e+07	1.78342e+07	2.28216e+07	1.55567e+07	3.55303e+07	4.50611e+07	3.00306e+07	2.06673e+07	2.45312e+07	2.01216e+07	2.07347e+07	1.80325e+07	2.21597e+07	4.76334e+07	3.49419e+07	3.64225e+07	4.1572e+07	3.19494e+07	2.15613e+07	9.27119e+07	3.314e+07	2.15613e+07	9.27119e+07
ko03030:DNA replication	Genetic Information Processing	Replication and repair	1.63901e+07	3.34017e+07	2.68567e+07	3.28219e+07	2.48182e+07	1.63901e+07	2.35274e+07	2.94323e+07	2.42438e+07	2.35274e+07	2.94323e+07	2.42438e+07	1.01952e+07	5.79768e+06	1.77998e+07	4.36019e+06	4.95969e+06	5.51803e+06	2.44899e+07	4.48592e+07	3.12087e+07	1.49414e+07	2.45365e+07	1.96394e+07	4.22765e+07	1.64437e+07	2.13607e+07	1.51085e+07	3.5129e+07	4.4378e+07	2.95435e+07	2.00946e+07	2.39688e+07	1.94635e+07	2.04294e+07	1.74284e+07	2.15665e+07	4.60864e+07	3.34832e+07	3.55721e+07	4.10446e+07	3.09649e+07	2.0719e+07	9.25782e+07	3.30226e+07	2.0719e+07	9.25782e+07
ko03050:Proteasome	Genetic Information Processing	Folding, sorting and degradation	9.05003e+06	1.84098e+07	1.51337e+07	1.81755e+07	1.35429e+07	9.05003e+06	1.29867e+07	1.60326e+07	1.32341e+07	1.29867e+07	1.60326e+07	1.32341e+07	6.07517e+06	3.31403e+06	1.04157e+07	2.4565e+06	2.78452e+06	3.05916e+06	1.45452e+07	2.69612e+07	1.85182e+07	9.09193e+06	1.48755e+07	1.19995e+07	2.59921e+07	9.73523e+06	1.26819e+07	8.45857e+06	1.9328e+07	2.42477e+07	1.62667e+07	1.11141e+07	1.3362e+07	1.06316e+07	1.11985e+07	9.61478e+06	1.17781e+07	2.47936e+07	1.79902e+07	1.92387e+07	2.22557e+07	1.69351e+07	1.17191e+07	5.07401e+07	1.86216e+07	1.17191e+07	5.07401e+07
ko03060:Protein export	Genetic Information Processing	Folding, sorting and degradation	2.20422e+07	4.48564e+07	3.64118e+07	4.42688e+07	3.32314e+07	2.20422e+07	3.12646e+07	3.92548e+07	3.24494e+07	3.12646e+07	3.92548e+07	3.24494e+07	1.37143e+07	7.9107e+06	2.68313e+07	6.25513e+06	6.73325e+06	7.50492e+06	3.59911e+07	6.53524e+07	4.62387e+07	2.16594e+07	3.51967e+07	2.83452e+07	5.86092e+07	2.31536e+07	2.99209e+07	2.06052e+07	4.73469e+07	6.02921e+07	4.00348e+07	2.75534e+07	3.26501e+07	2.70892e+07	2.7702e+07	2.41467e+07	2.96944e+07	6.45743e+07	4.76696e+07	4.92265e+07	5.57941e+07	4.29801e+07	2.83186e+07	1.24129e+08	4.44675e+07	2.83186e+07	1.24129e+08
ko03410:Base excision repair	Genetic Information Processing	Replication and repair	1.79351e+07	3.64684e+07	2.9789e+07	3.63405e+07	2.695e+07	1.79351e+07	2.54995e+07	3.18783e+07	2.63558e+07	2.54995e+07	3.18783e+07	2.63558e+07	1.13487e+07	6.59708e+06	2.29958e+07	5.44003e+06	5.59682e+06	6.23089e+06	3.20021e+07	5.82043e+07	4.13699e+07	1.90983e+07	3.09641e+07	2.49371e+07	4.9594e+07	1.98667e+07	2.54793e+07	1.7098e+07	3.8692e+07	4.95429e+07	3.29034e+07	2.28832e+07	2.71262e+07	2.27317e+07	2.27651e+07	2.02525e+07	2.476e+07	5.43898e+07	4.06465e+07	4.10668e+07	4.59391e+07	3.61046e+07	2.39613e+07	1.0092e+08	3.75412e+07	2.39613e+07	1.0092e+08
ko03420:Nucleotide excision repair	Genetic Information Processing	Replication and repair	181871	414376	665627	707617	172606	181871	390093	159127	150221	390093	159127	150221	1.60264e+06	178466	156199	53195.8	86264.8	59836	89613.8	79075.3	74662	103946	104925	137036	3.3224e+06	294167	904115	111667	131256	68586.2	119655	95078.1	442713	86751.5	68895.9	134389	74252	89205.4	134874	150589	110332	203156	512657	746719	2.94174e+06	512657	746719
ko03430:Mismatch repair	Genetic Information Processing	Replication and repair	9.82874e+06	2.00341e+07	1.63427e+07	2.02644e+07	1.4861e+07	9.82874e+06	1.40708e+07	1.75517e+07	1.4527e+07	1.40708e+07	1.75517e+07	1.4527e+07	6.22561e+06	3.59988e+06	1.0694e+07	2.78086e+06	3.06272e+06	3.37725e+06	1.64133e+07	3.05663e+07	2.09653e+07	1.00732e+07	1.66449e+07	1.32131e+07	2.72896e+07	1.04738e+07	1.34848e+07	9.27837e+06	2.12533e+07	2.68423e+07	1.79099e+07	1.22763e+07	1.45999e+07	1.1852e+07	1.23546e+07	1.06379e+07	1.32001e+07	2.80681e+07	2.03707e+07	2.1464e+07	2.47782e+07	1.88191e+07	1.29323e+07	5.53993e+07	1.99224e+07	1.29323e+07	5.53993e+07
ko03440:Homologous recombination	Genetic Information Processing	Replication and repair	1717.77	5126.56	8154	2552.35	1147.12	1717.77	81347.8	25036.6	7875.69	81347.8	25036.6	7875.69	1474.42	1068.9	3930.78	409.25	2034.48	979.479	1394.92	421.792	1040.54	1921.96	3225.06	3708.49	2399.14	1875.5	4875.12	4305.62	4285.26	891.125	2857.01	2058.27	42583.6	1695.08	3222.35	6227.84	2703.08	2868.62	4512	5085.5	1450.6	12347.3	24552.6	28324	29761.8	24552.6	28324
ko03450:Non-homologous end-joining	Genetic Information Processing	Replication and repair	2.25392e+07	4.58994e+07	3.70482e+07	4.5358e+07	3.41369e+07	2.25392e+07	3.22437e+07	4.0363e+07	3.3387e+07	3.22437e+07	4.0363e+07	3.3387e+07	1.35587e+07	8.0719e+06	2.45334e+07	6.15877e+06	6.91669e+06	7.66894e+06	35736415	6.60163e+07	4.5561e+07	2.19552e+07	3.61039e+07	2.88517e+07	5.83819e+07	2.33623e+07	3.00963e+07	2.10861e+07	4.86666e+07	6.14273e+07	4.09362e+07	2.79259e+07	3.32384e+07	2.69535e+07	2.82723e+07	2.41536e+07	2.99813e+07	6.37899e+07	4.62901e+07	4.90885e+07	5.66969e+07	4.28518e+07	2.91699e+07	1.27322e+08	4.38644e+07	2.91699e+07	1.27322e+08
ko04122:Sulfur relay system	Genetic Information Processing	Folding, sorting and degradation	2.62099e+07	5.35438e+07	4.27781e+07	5.24649e+07	3.99792e+07	2.62099e+07	3.72824e+07	4.69281e+07	3.87704e+07	3.72824e+07	4.69281e+07	3.87704e+07	1.55871e+07	8.79828e+06	2.78805e+07	6.60268e+06	7.79733e+06	8.77044e+06	3.42206e+07	6.09727e+07	4.31577e+07	2.07447e+07	3.35965e+07	2.70598e+07	6.18665e+07	2.35835e+07	3.13831e+07	2.34766e+07	55578803	7.03742e+07	4.68033e+07	3.16047e+07	3.76478e+07	3.07331e+07	3.24466e+07	2.73912e+07	3.42793e+07	7.37535e+07	5.33716e+07	5.67918e+07	6.57059e+07	4.89241e+07	3.21855e+07	1.48747e+08	4.88991e+07	3.21855e+07	1.48747e+08
ko04141:Protein processing in endoplasmic reticulum	Genetic Information Processing	Folding, sorting and degradation	392629	800271	648734	713329	588320	392629	542748	687472	569960	542748	687472	569960	234602	133972	429629	92382	110316	121799	531091	936153	672164	336258	526416	442652	1.26827e+06	435804	554294	350653	817636	1.02414e+06	696461	470178	570011	444984	472529	407329	477141	1.0096e+06	739504	821124	934468	717742	474571	2.2011e+06	789138	474571	2.2011e+06
ko02010:ABC transporters	Environmental Information Processing	Membrane transport	2.30025e+07	4.70047e+07	3.87576e+07	4.94878e+07	3.5154e+07	2.30025e+07	3.28437e+07	4.1e+07	3.40014e+07	3.28437e+07	4.1e+07	3.40014e+07	1.45652e+07	8.16685e+06	2.78504e+07	6.68295e+06	7.24326e+06	8.17113e+06	3.45161e+07	6.26087e+07	4.40308e+07	2.01959e+07	3.33287e+07	2.66073e+07	6.07824e+07	2.0372e+07	2.65782e+07	2.10486e+07	4.90921e+07	6.27296e+07	4.14966e+07	2.84605e+07	3.30758e+07	2.84845e+07	2.89425e+07	2.51586e+07	3.21104e+07	7.07286e+07	5.19154e+07	5.24087e+07	5.96417e+07	4.55235e+07	3.02359e+07	1.3075e+08	4.8393e+07	3.02359e+07	1.3075e+08
ko02020:Two-component system	Environmental Information Processing	Signal transduction	2.34397e+06	4.52145e+06	3.75157e+06	4.58147e+06	3.25489e+06	2.34397e+06	3.05319e+06	3.9084e+06	3.27688e+06	3.05319e+06	3.9084e+06	3.27688e+06	1.39716e+06	760081	2.01504e+07	2.8639e+06	876471	1.35808e+06	1.26957e+07	1.547e+07	1.93872e+07	3.733e+06	3.3325e+06	3.78012e+06	6.33914e+06	3.58574e+06	5.71411e+06	2.65948e+06	4.65621e+06	1.02384e+07	5.60308e+06	5.67907e+06	6.48245e+06	9.78823e+06	4.45431e+06	7.68135e+06	8.04102e+06	2.88242e+07	2.74893e+07	1.75479e+07	1.18734e+07	1.5461e+07	5.10418e+06	1.29814e+07	1.38695e+07	5.10418e+06	1.29814e+07
ko02060:Phosphotransferase system (PTS)	Environmental Information Processing	Membrane transport	2.44709e+07	4.99648e+07	3.93431e+07	4.71996e+07	3.74613e+07	2.44709e+07	3.43353e+07	4.3888e+07	3.62512e+07	3.43353e+07	4.3888e+07	3.62512e+07	1.35806e+07	8.00469e+06	1.7996e+07	5.99063e+06	7.00385e+06	7.94122e+06	3.07292e+07	5.36468e+07	39936543	1.81154e+07	2.89513e+07	2.34414e+07	5.36069e+07	2.22931e+07	2.93098e+07	2.1648e+07	5.19162e+07	6.62459e+07	4.36718e+07	2.94864e+07	3.50604e+07	2.91556e+07	3.03387e+07	2.5865e+07	3.16076e+07	7.02295e+07	5.12468e+07	5.39132e+07	6.13983e+07	4.59617e+07	2.84269e+07	1.39267e+08	4.47943e+07	2.84269e+07	1.39267e+08
ko03070:Bacterial secretion system	Environmental Information Processing	Membrane transport	0	4.25	0	0	0	0	12.6467	6.32333	0	12.6467	6.32333	0	0	0	1.97113	0	0	0	0	5.30667	0	0	0	0	47.6689	9.4378	0	5.55553	8.57	0	6.8222	0	0	0	2.94667	19.7911	0	2.64553	0	0	9.87667	31.1111	14.71	172.972	0	14.71	172.972
ko04080:Neuroactive ligand-receptor interaction	Environmental Information Processing	Signaling molecules and interaction	0	0	0	99.2108	17.8367	0	154.857	25.8096	0	154.857	25.8096	0	128.69	43.0204	0	0	13.3776	0	27.6055	0	0	0	0	0	601.626	91.7824	47.7551	0	0	0	0	72.8776	423.279	0	0	0	0	8.09531	0	0	0	0	0	0	682.663	0	0
ko04310:Wnt signaling pathway	Environmental Information Processing	Signal transduction	1.69347e+07	3.45828e+07	2.66513e+07	3.25601e+07	2.61015e+07	1.69347e+07	2.40231e+07	3.07076e+07	2.53758e+07	2.40231e+07	3.07076e+07	2.53758e+07	9.53246e+06	5.48173e+06	2.17626e+07	4.22006e+06	4.86307e+06	5.58353e+06	2.09405e+07	3.6554e+07	2.65949e+07	1.2104e+07	1.96947e+07	1.57838e+07	3.43208e+07	1.45682e+07	1.90016e+07	1.50071e+07	3.62275e+07	4.62936e+07	3.04039e+07	2.047e+07	2.40931e+07	2.03499e+07	2.11861e+07	17824103	2.2466e+07	4.93885e+07	3.61908e+07	3.79745e+07	4.3383e+07	3.23296e+07	1.99735e+07	9.67784e+07	3.10879e+07	1.99735e+07	9.67784e+07
ko02030:Bacterial chemotaxis	Cellular Processes	Cell motility	6.22299e+07	1.27219e+08	9.69945e+07	1.17786e+08	9.63558e+07	6.22299e+07	8.87297e+07	1.13143e+08	9.36928e+07	8.87297e+07	1.13143e+08	9.36928e+07	3.47591e+07	2.02161e+07	5.11549e+07	1.2895e+07	1.77186e+07	2.00199e+07	6.81322e+07	1.30383e+08	8.33713e+07	4.39255e+07	7.6211e+07	5.90196e+07	1.15018e+08	5.1185e+07	6.52134e+07	5.46397e+07	1.33992e+08	1.65549e+08	1.09659e+08	7.11238e+07	8.38077e+07	6.56215e+07	7.57758e+07	5.849e+07	7.77525e+07	1.56772e+08	1.05744e+08	1.24681e+08	153499152	1.05807e+08	7.2187e+07	3.56357e+08	1.06635e+08	7.2187e+07	3.56357e+08
ko02040:Flagellar assembly	Cellular Processes	Cell motility	2.63632e+07	5.38834e+07	4.3533e+07	5.53897e+07	4.02843e+07	2.63632e+07	3.79958e+07	4.69989e+07	3.90994e+07	3.79958e+07	4.69989e+07	3.90994e+07	1.88074e+07	9.12947e+06	4.11079e+07	7.00641e+06	8.1118e+06	9.02107e+06	3.55452e+07	6.41608e+07	4.38689e+07	2.12437e+07	3.51177e+07	2.81357e+07	5.8958e+07	2.34931e+07	3.19473e+07	2.35745e+07	5.57057e+07	7.07457e+07	4.68571e+07	3.16679e+07	3.75328e+07	3.12359e+07	3.25045e+07	2.73763e+07	3.50085e+07	7.46895e+07	5.50129e+07	5.77803e+07	6.65882e+07	4.97032e+07	3.3559e+07	1.49254e+08	5.22538e+07	3.3559e+07	1.49254e+08
ko04112:Cell cycle - Caulobacter	Cellular Processes	Cell growth and death	2.47609e+07	5.03836e+07	4.08053e+07	5.07662e+07	3.75706e+07	2.47609e+07	3.53275e+07	4.43888e+07	3.67784e+07	3.53275e+07	4.43888e+07	3.67784e+07	1.60108e+07	8.97761e+06	2.21471e+07	6.61262e+06	7.61408e+06	8.43637e+06	3.91971e+07	7.44731e+07	4.95702e+07	2.45296e+07	4.12382e+07	3.24853e+07	6.75185e+07	2.51928e+07	3.27154e+07	2.3191e+07	5.37093e+07	6.7177e+07	4.47775e+07	3.02402e+07	3.59267e+07	2.86076e+07	3.08762e+07	2.57757e+07	3.29276e+07	6.84396e+07	4.8179e+07	5.24596e+07	6.21225e+07	4.58808e+07	3.27114e+07	1.3971e+08	4.9315e+07	3.27114e+07	1.3971e+08
ko04113:Meiosis - yeast	Cellular Processes	Cell growth and death	38438.4	77603	131269	388834	50427.3	38438.4	45262.6	38749.6	42434.1	45262.6	38749.6	42434.1	247185	35723.7	31112.5	21441.4	24037.5	14846.3	70948.3	118955	69952.1	65835.9	77721.6	84114.2	727537	59885.2	123821	29191.7	39313	30571.5	44619.9	43202.1	64312	27748.7	28605.5	52024.9	17358.2	26841.1	33646.5	25612.9	14925.7	43532.3	217483	146074	291305	217483	146074
ko04142:Lysosome	Cellular Processes	Transport and catabolism	1.72342e+06	3.51041e+06	2.90503e+06	3.79633e+06	2.62467e+06	1.72342e+06	2.53004e+06	3.08261e+06	2.57368e+06	2.53004e+06	3.08261e+06	2.57368e+06	1.06832e+06	644498	683011	391886	558500	567351	2.46391e+06	5.0355e+06	3.00632e+06	1.73276e+06	2.98158e+06	2.30139e+06	5.57985e+06	1.76587e+06	2.19512e+06	1.59307e+06	3.72866e+06	4.48771e+06	3.07924e+06	2.02913e+06	2.40147e+06	1.7406e+06	2.09177e+06	1.63406e+06	2.03553e+06	3.75429e+06	2.38628e+06	3.08077e+06	3.98595e+06	2.68801e+06	2.19603e+06	9.65328e+06	2.88606e+06	2.19603e+06	9.65328e+06
ko04146:Peroxisome	Cellular Processes	Transport and catabolism	24096.1	83497.1	89631.7	265043	20359	24096.1	55098	38034.3	52652	55098	38034.3	52652	0	76688.5	0	104146	35220.3	36569.4	0	1.9881e+06	0	0	975300	733339	1.96814e+06	484562	0	146285	169079	258399	0	0	285202	209322	0	197991	211982	542177	471795	315383	229100	350492	347635	92143.8	834111	347635	92143.8
ko04210:Apoptosis	Cellular Processes	Cell growth and death	7.58917e+06	1.5534e+07	1.26273e+07	1.48609e+07	1.15367e+07	7.58917e+06	1.072e+07	1.34737e+07	1.11366e+07	1.072e+07	1.34737e+07	1.11366e+07	4.64291e+06	2.64633e+06	6.57189e+06	1.79164e+06	2.2479e+06	2.47606e+06	1.00648e+07	1.89186e+07	1.25712e+07	6.40689e+06	1.07301e+07	8.3918e+06	1.75192e+07	7.25436e+06	9.34438e+06	6.79416e+06	1.60729e+07	1.99768e+07	1.33785e+07	8.93525e+06	1.06252e+07	8.33306e+06	9.20414e+06	7.54079e+06	9.39125e+06	1.9219e+07	1.35083e+07	1.53147e+07	1.82664e+07	1.32369e+07	9.19182e+06	4.29319e+07	1.33736e+07	9.19182e+06	4.29319e+07
ko05111:Vibrio cholerae pathogenic cycle	Cellular Processes	Cellular community - prokaryotes	3.8303e+06	7.83479e+06	6.17577e+06	7.74061e+06	5.79813e+06	3.8303e+06	5.24104e+06	6.62766e+06	5.50561e+06	5.24104e+06	6.62766e+06	5.50561e+06	2.8737e+06	1.30727e+06	6.14808e+06	1.18101e+06	1.15029e+06	1.30853e+06	5.87723e+06	9.69126e+06	7.66571e+06	3.15584e+06	4.84119e+06	4.06982e+06	8.19508e+06	3.73559e+06	4.93191e+06	3.42757e+06	7.93021e+06	1.05138e+07	6.83552e+06	4.79597e+06	5.6475e+06	5.13565e+06	4.78789e+06	4.39818e+06	5.32987e+06	1.26014e+07	9.8791e+06	9.37387e+06	9.96219e+06	8.05101e+06	4.66333e+06	2.16583e+07	8.641e+06	4.66333e+06	2.16583e+07
[truncated: 82 more columns]
